# Supplementary material for: Pentosan polysulfate ameliorates fibrosis and inflammation markers in SV40 MES13 cells by suppressing activation of PI3K/AKT pathway via miR-446a-3p
Source: BMC Nephrol. 2022 Mar 15;23:105. doi: 10.1186/s12882-022-02732-8 (PMC8925175; doi:10.1186/s12882-022-02732-8)
Supplement: Supplementary file 1 — Additional file 1. [file 12882_2022_2732_MOESM1_ESM.zip]

Archive with 3 entries (3 files):
- original western blot images.pptx
- Supplemental Figures.docx
- Supplemental Table S1---differentially expressed miRNAs.xls
