# Supplementary material for: Pentosan polysulfate ameliorates fibrosis and inflammation markers in SV40 MES13 cells by suppressing activation of PI3K/AKT pathway via miR-446a-3p
Source: BMC Nephrol. 2022 Mar 15;23:105. doi: 10.1186/s12882-022-02732-8 (PMC8925175; doi:10.1186/s12882-022-02732-8)
Supplement: Supplementary file 1 — Additional file 1. [file 12882_2022_2732_MOESM1_ESM.zip › Supplemental Table S1---differentially expressed miRNAs.xls]

Supplemental Table 1.
PPS induced differential expression of miRNAs in AGEs-treated SV40 MES13 cells
miRNAID	AGEs_SV40_MES13-Expression	PPS_AGEs_SV40_MES13-Expression	AGEs_SV40_MES13-TPM	PPS_AGEs_SV40_MES13-TPM	log2 Ratio(PPS_AGEs_SV40_MES13/AGEs_SV40_MES13)	Up-Down-Regulation(PPS_AGEs_SV40_MES13/AGEs_SV40_MES13)	P-value	FDR
mmu-miR-122-5p	5	456	1.224998996	118.8931672	6.600741429	Up	1.83E-134	9.23E-133
mmu-miR-223-3p	5	128	1.224998996	33.37352061	4.767851415	Up	6.30E-34	1.73E-32
mmu-miR-5126	10	209	2.449997991	54.49270163	4.475210547	Up	1.32E-52	5.06E-51
mmu-miR-8117	7	106	1.714998594	27.63744676	4.010345042	Up	1.78E-25	4.11E-24
mmu-miR-466p-3p	3	44	0.734999397	11.47214771	3.964248628	Up	3.46E-11	5.10E-10
mmu-miR-1954	1	14	0.244999799	3.650228817	3.897134432	Up	0.000331896	0.002878935
mmu-miR-150-5p	18	224	4.409996384	58.40366108	3.72720943	Up	1.56E-49	5.62E-48
mmu-miR-7116-5p	1	11	0.244999799	2.868036928	3.549211128	Up	0.0024021	0.017442522
mmu-miR-1966-5p	1	11	0.244999799	2.868036928	3.549211128	Up	0.0024021	0.017376701
mmu-miR-6977-5p	1	10	0.244999799	2.607306298	3.411707605	Up	0.00460266	0.030958945
mmu-miR-7057-5p	4	40	0.979999196	10.42922519	3.411707605	Up	2.87E-09	3.82E-08
mmu-miR-7242-3p	4	37	0.979999196	9.647033303	3.299232875	Up	1.91E-08	2.40E-07
mmu-miR-6973a-3p	1	8	0.244999799	2.085845038	3.08977951	Up	0.01657992	0.095734056
mmu-miR-466l-3p	1	8	0.244999799	2.085845038	3.08977951	Up	0.01657992	0.095446566
mmu-miR-7037-5p	2	16	0.489999598	4.171690077	3.08977951	Up	0.000449804	0.003781905
mmu-miR-7236-3p	2	15	0.489999598	3.910959447	2.996670105	Up	0.000835794	0.006703837
mmu-miR-876-3p	1	7	0.244999799	1.825114409	2.897134432	Up	0.0310954	0.155639378
mmu-miR-141-5p	1	7	0.244999799	1.825114409	2.897134432	Up	0.0310954	0.155234067
mmu-miR-3087-3p	1	7	0.244999799	1.825114409	2.897134432	Up	0.0310954	0.154830862
mmu-miR-7073-3p	1	7	0.244999799	1.825114409	2.897134432	Up	0.0310954	0.154429746
mmu-miR-142a-3p	4	28	0.979999196	7.300457634	2.897134432	Up	4.90E-06	5.11E-05
mmu-miR-7078-5p	2	14	0.489999598	3.650228817	2.897134432	Up	0.001544016	0.011562026
mmu-miR-669f-3p	2	14	0.489999598	3.650228817	2.897134432	Up	0.001544016	0.011517038
mmu-miR-301b-3p	2	14	0.489999598	3.650228817	2.897134432	Up	0.001544016	0.011472398
mmu-miR-714	1	6	0.244999799	1.564383779	2.674742011	Up	0.0577288	0.248130291
mmu-miR-181b-1-3p	1	6	0.244999799	1.564383779	2.674742011	Up	0.0577288	0.247575189
mmu-miR-7234-5p	1	6	0.244999799	1.564383779	2.674742011	Up	0.0577288	0.247022566
mmu-miR-6340	1	6	0.244999799	1.564383779	2.674742011	Up	0.0577288	0.246472404
mmu-miR-467e-3p	2	12	0.489999598	3.128767558	2.674742011	Up	0.0051637	0.033900044
mmu-miR-5112	2	12	0.489999598	3.128767558	2.674742011	Up	0.0051637	0.033784344
mmu-miR-224-3p	3	17	0.734999397	4.432420707	2.59227985	Up	0.000915798	0.007254483
mmu-miR-670-3p	2	11	0.489999598	2.868036928	2.549211128	Up	0.00933154	0.058268932
mmu-miR-297a-5p	3	15	0.734999397	3.910959447	2.411707605	Up	0.0028944	0.020474409
mmu-miR-719	2	10	0.489999598	2.607306298	2.411707605	Up	0.0167057	0.095882715
mmu-miR-7232-3p	2	10	0.489999598	2.607306298	2.411707605	Up	0.0167057	0.095596498
mmu-miR-3060-3p	1	5	0.244999799	1.303653149	2.411707605	Up	0.105833	0.390157425
mmu-miR-467h	1	5	0.244999799	1.303653149	2.411707605	Up	0.105833	0.389408562
mmu-miR-381-5p	1	5	0.244999799	1.303653149	2.411707605	Up	0.105833	0.388662569
mmu-miR-7002-3p	1	5	0.244999799	1.303653149	2.411707605	Up	0.105833	0.387919428
mmu-miR-1897-3p	1	5	0.244999799	1.303653149	2.411707605	Up	0.105833	0.387179124
mmu-miR-8115	1	5	0.244999799	1.303653149	2.411707605	Up	0.105833	0.38644164
mmu-miR-6908-5p	1	5	0.244999799	1.303653149	2.411707605	Up	0.105833	0.38570696
mmu-miR-6924-5p	18	85	4.409996384	22.16210353	2.329245445	Up	9.29E-13	1.47E-11
mmu-miR-7036b-5p	3	14	0.734999397	3.650228817	2.312171931	Up	0.00508512	0.033498883
mmu-miR-215-5p	8	37	1.959998393	9.647033303	2.299232875	Up	3.51E-06	3.71E-05
mmu-miR-7239-5p	3	13	0.734999397	3.389498187	2.205256727	Up	0.0088535	0.055646425
mmu-miR-3473e	19	80	4.654996183	20.85845038	2.163780091	Up	3.68E-11	5.39E-10
mmu-miR-466a-3p	39	163	9.554992165	42.49909266	2.153105445	Up	3.59E-21	7.10E-20
mmu-miR-297c-3p	2	8	0.489999598	2.085845038	2.08977951	Up	0.0517406	0.231204499
mmu-miR-509-5p	2	8	0.489999598	2.085845038	2.08977951	Up	0.0517406	0.230666814
mmu-miR-7681-5p	2	8	0.489999598	2.085845038	2.08977951	Up	0.0517406	0.230131625
mmu-miR-7008-3p	2	8	0.489999598	2.085845038	2.08977951	Up	0.0517406	0.229598913
mmu-miR-142a-5p	3	12	0.734999397	3.128767558	2.08977951	Up	0.01525938	0.089183633
mmu-miR-7043-3p	4	16	0.979999196	4.171690077	2.08977951	Up	0.0046869	0.031305879
mmu-miR-592-3p	1	4	0.244999799	1.042922519	2.08977951	Up	0.190943	0.552927086
mmu-miR-6930-3p	1	4	0.244999799	1.042922519	2.08977951	Up	0.190943	0.552093109
mmu-miR-6932-5p	1	4	0.244999799	1.042922519	2.08977951	Up	0.190943	0.551261643
mmu-miR-487b-5p	1	4	0.244999799	1.042922519	2.08977951	Up	0.190943	0.550432678
mmu-miR-7028-3p	1	4	0.244999799	1.042922519	2.08977951	Up	0.190943	0.549606203
mmu-miR-691	1	4	0.244999799	1.042922519	2.08977951	Up	0.190943	0.548782205
mmu-miR-6377	1	4	0.244999799	1.042922519	2.08977951	Up	0.190943	0.547960675
mmu-miR-7075-5p	1	4	0.244999799	1.042922519	2.08977951	Up	0.190943	0.547141601
mmu-miR-6348	1	4	0.244999799	1.042922519	2.08977951	Up	0.190943	0.546324972
mmu-miR-6405	1	4	0.244999799	1.042922519	2.08977951	Up	0.190943	0.545510776
mmu-miR-9769-5p	1	4	0.244999799	1.042922519	2.08977951	Up	0.190943	0.544699004
mmu-miR-6930-5p	1	4	0.244999799	1.042922519	2.08977951	Up	0.190943	0.543889645
mmu-miR-6393	1	4	0.244999799	1.042922519	2.08977951	Up	0.190943	0.543082687
mmu-miR-6516-3p	1	4	0.244999799	1.042922519	2.08977951	Up	0.190943	0.54227812
mmu-miR-697	1	4	0.244999799	1.042922519	2.08977951	Up	0.190943	0.541475933
mmu-miR-467c-3p	1	4	0.244999799	1.042922519	2.08977951	Up	0.190943	0.540676117
mmu-miR-6976-5p	1	4	0.244999799	1.042922519	2.08977951	Up	0.190943	0.539878659
mmu-miR-1943-5p	42	157	10.28999156	40.93470888	1.992082836	Up	1.23E-18	2.29E-17
mmu-miR-466f	7	26	1.714998594	6.778996375	1.982864306	Up	0.000426226	0.00359945
mmu-miR-24-1-5p	75	278	18.37498493	72.48311508	1.979901892	Up	1.38E-31	3.63E-30
mmu-miR-466e-3p	40	147	9.799991964	38.32740258	1.96752376	Up	2.79E-17	5.09E-16
mmu-miR-383-3p	3	11	0.734999397	2.868036928	1.964248628	Up	0.026003	0.137321628
mmu-miR-7056-5p	3	11	0.734999397	2.868036928	1.964248628	Up	0.026003	0.136944371
mmu-miR-7080-5p	3	11	0.734999397	2.868036928	1.964248628	Up	0.026003	0.136569181
mmu-miR-883b-3p	3	11	0.734999397	2.868036928	1.964248628	Up	0.026003	0.136196041
mmu-miR-6481	3	11	0.734999397	2.868036928	1.964248628	Up	0.026003	0.135824935
mmu-miR-6237	8	29	1.959998393	7.561188264	1.947760505	Up	0.000229496	0.002055812
mmu-miR-28c	78	277	19.10998433	72.22238445	1.918119457	Up	3.06E-30	7.83E-29
mmu-miR-7062-5p	2	7	0.489999598	1.825114409	1.897134432	Up	0.0891576	0.340468365
mmu-miR-7039-3p	2	7	0.489999598	1.825114409	1.897134432	Up	0.0891576	0.339791489
mmu-miR-7094-3p	2	7	0.489999598	1.825114409	1.897134432	Up	0.0891576	0.3391173
mmu-miR-1941-3p	2	7	0.489999598	1.825114409	1.897134432	Up	0.0891576	0.338445781
mmu-miR-6982-5p	2	7	0.489999598	1.825114409	1.897134432	Up	0.0891576	0.337776915
mmu-miR-7061-5p	4	14	0.979999196	3.650228817	1.897134432	Up	0.01330034	0.079677349
mmu-miR-6942-3p	3	10	0.734999397	2.607306298	1.826745104	Up	0.0437442	0.20353794
mmu-miR-7116-3p	3	10	0.734999397	2.607306298	1.826745104	Up	0.0437442	0.203045112
mmu-miR-323-5p	3	10	0.734999397	2.607306298	1.826745104	Up	0.0437442	0.202554665
mmu-miR-8112	139	461	34.05497207	120.1968203	1.819461378	Up	6.06E-46	1.97E-44
mmu-miR-335-5p	7	23	1.714998594	5.996804485	1.805986544	Up	0.001893336	0.013959712
mmu-miR-450a-1-3p	4	13	0.979999196	3.389498187	1.790219228	Up	0.0220428	0.119367366
mmu-miR-466b-3p	14	45	3.429997187	11.73287834	1.774277684	Up	1.48E-05	0.000148749
mmu-miR-295-5p	5	16	1.224998996	4.171690077	1.767851415	Up	0.01129708	0.068102209
mmu-miR-7032-3p	13	41	3.184997388	10.68995582	1.746891796	Up	4.39E-05	0.000426769
mmu-miR-466c-3p	14	44	3.429997187	11.47214771	1.741856206	Up	2.36E-05	0.000235989
mmu-miR-193b-5p	16	50	3.919996786	13.03653149	1.7336357	Up	6.90E-06	7.04E-05
mmu-miR-466f-5p	9	28	2.204998192	7.300457634	1.72720943	Up	0.000854664	0.006798302
mmu-miR-1894-5p	2	6	0.489999598	1.564383779	1.674742011	Up	0.1509458	0.479872469
mmu-miR-7085-3p	2	6	0.489999598	1.564383779	1.674742011	Up	0.1509458	0.479077978
mmu-miR-3971	2	6	0.489999598	1.564383779	1.674742011	Up	0.1509458	0.478286113
mmu-miR-6961-3p	2	6	0.489999598	1.564383779	1.674742011	Up	0.1509458	0.477496862
mmu-miR-1932	2	6	0.489999598	1.564383779	1.674742011	Up	0.1509458	0.476710212
mmu-miR-7079-3p	2	6	0.489999598	1.564383779	1.674742011	Up	0.1509458	0.475926149
mmu-miR-376a-3p	2	6	0.489999598	1.564383779	1.674742011	Up	0.1509458	0.475144661
mmu-miR-6244	2	6	0.489999598	1.564383779	1.674742011	Up	0.1509458	0.474365735
mmu-miR-7227-5p	2	6	0.489999598	1.564383779	1.674742011	Up	0.1509458	0.473589359
mmu-miR-3105-5p	2	6	0.489999598	1.564383779	1.674742011	Up	0.1509458	0.472815521
mmu-miR-6973a-5p	2	6	0.489999598	1.564383779	1.674742011	Up	0.1509458	0.472044207
mmu-miR-677-5p	2	6	0.489999598	1.564383779	1.674742011	Up	0.1509458	0.471275405
mmu-miR-7221-3p	3	9	0.734999397	2.346575668	1.674742011	Up	0.072518	0.300252713
mmu-miR-1958	3	9	0.734999397	2.346575668	1.674742011	Up	0.072518	0.299605616
mmu-miR-6963-5p	3	9	0.734999397	2.346575668	1.674742011	Up	0.072518	0.298961303
mmu-miR-7686-5p	4	12	0.979999196	3.128767558	1.674742011	Up	0.0360784	0.173774605
mmu-miR-6238	4	12	0.979999196	3.128767558	1.674742011	Up	0.0360784	0.17333908
mmu-miR-695	1	3	0.244999799	0.782191889	1.674742011	Up	0.337346	0.7590285
mmu-miR-6391	1	3	0.244999799	0.782191889	1.674742011	Up	0.337346	0.758138666
mmu-miR-7077-5p	1	3	0.244999799	0.782191889	1.674742011	Up	0.337346	0.757250916
mmu-miR-6420	1	3	0.244999799	0.782191889	1.674742011	Up	0.337346	0.756365242
mmu-miR-6994-5p	1	3	0.244999799	0.782191889	1.674742011	Up	0.337346	0.755481638
mmu-miR-6352	1	3	0.244999799	0.782191889	1.674742011	Up	0.337346	0.754600096
mmu-miR-5625-3p	1	3	0.244999799	0.782191889	1.674742011	Up	0.337346	0.753720608
mmu-miR-490-5p	1	3	0.244999799	0.782191889	1.674742011	Up	0.337346	0.752843169
mmu-miR-6920-3p	1	3	0.244999799	0.782191889	1.674742011	Up	0.337346	0.75196777
mmu-miR-6973b-3p	1	3	0.244999799	0.782191889	1.674742011	Up	0.337346	0.751094404
mmu-miR-3088-5p	1	3	0.244999799	0.782191889	1.674742011	Up	0.337346	0.750223065
mmu-miR-7657-5p	1	3	0.244999799	0.782191889	1.674742011	Up	0.337346	0.749353745
mmu-miR-7234-3p	1	3	0.244999799	0.782191889	1.674742011	Up	0.337346	0.748486438
mmu-miR-721	1	3	0.244999799	0.782191889	1.674742011	Up	0.337346	0.747621135
mmu-miR-7071-3p	1	3	0.244999799	0.782191889	1.674742011	Up	0.337346	0.746757831
mmu-miR-1901	1	3	0.244999799	0.782191889	1.674742011	Up	0.337346	0.745896519
mmu-miR-544-3p	1	3	0.244999799	0.782191889	1.674742011	Up	0.337346	0.745037191
mmu-miR-6908-3p	1	3	0.244999799	0.782191889	1.674742011	Up	0.337346	0.744179841
mmu-miR-7213-3p	1	3	0.244999799	0.782191889	1.674742011	Up	0.337346	0.743324462
mmu-miR-466q	1	3	0.244999799	0.782191889	1.674742011	Up	0.337346	0.742471047
mmu-miR-669a-3-3p	1	3	0.244999799	0.782191889	1.674742011	Up	0.337346	0.741619589
mmu-miR-539-5p	1	3	0.244999799	0.782191889	1.674742011	Up	0.337346	0.740770082
mmu-miR-3572-5p	1	3	0.244999799	0.782191889	1.674742011	Up	0.337346	0.739922519
mmu-miR-1668	1	3	0.244999799	0.782191889	1.674742011	Up	0.337346	0.739076894
mmu-miR-103-2-5p	1	3	0.244999799	0.782191889	1.674742011	Up	0.337346	0.738233199
mmu-miR-216a-5p	1	3	0.244999799	0.782191889	1.674742011	Up	0.337346	0.737391428
mmu-miR-6374	1	3	0.244999799	0.782191889	1.674742011	Up	0.337346	0.736551574
mmu-miR-376b-5p	1	3	0.244999799	0.782191889	1.674742011	Up	0.337346	0.735713631
mmu-miR-465c-3p	1	3	0.244999799	0.782191889	1.674742011	Up	0.337346	0.734877593
mmu-miR-7115-3p	1	3	0.244999799	0.782191889	1.674742011	Up	0.337346	0.734043453
mmu-miR-6982-3p	1	3	0.244999799	0.782191889	1.674742011	Up	0.337346	0.733211204
mmu-miR-379-3p	1	3	0.244999799	0.782191889	1.674742011	Up	0.337346	0.73238084
mmu-miR-412-5p	1	3	0.244999799	0.782191889	1.674742011	Up	0.337346	0.731552355
mmu-miR-7066-3p	1	3	0.244999799	0.782191889	1.674742011	Up	0.337346	0.730725742
mmu-miR-497a-3p	1	3	0.244999799	0.782191889	1.674742011	Up	0.337346	0.729900995
mmu-miR-5106	10	29	2.449997991	7.561188264	1.62583241	Up	0.001141312	0.008857875
mmu-miR-467a-5p	905	2575	221.7248182	671.3813717	1.598362245	Up	6.09E-207	4.33E-205
mmu-miR-7089-5p	6	17	1.469998795	4.432420707	1.59227985	Up	0.01507694	0.088386832
mmu-miR-693-3p	5	14	1.224998996	3.650228817	1.575206337	Up	0.0293946	0.149865554
mmu-miR-466m-3p	4	11	0.979999196	2.868036928	1.549211128	Up	0.0582336	0.248075136
mmu-miR-467d-5p	4	11	0.979999196	2.868036928	1.549211128	Up	0.0582336	0.24752508
mmu-miR-7672-5p	4	11	0.979999196	2.868036928	1.549211128	Up	0.0582336	0.246977458
mmu-miR-466i-3p	15	41	3.674996987	10.68995582	1.540440919	Up	0.000187846	0.001706639
mmu-miR-139-3p	3	8	0.734999397	2.085845038	1.504817009	Up	0.1182058	0.41963059
mmu-miR-7007-5p	3	8	0.734999397	2.085845038	1.504817009	Up	0.1182058	0.418854933
mmu-miR-6384	3	8	0.734999397	2.085845038	1.504817009	Up	0.1182058	0.418082138
mmu-miR-6968-5p	3	8	0.734999397	2.085845038	1.504817009	Up	0.1182058	0.417312189
mmu-miR-6959-5p	3	8	0.734999397	2.085845038	1.504817009	Up	0.1182058	0.416545071
mmu-miR-8097	3	8	0.734999397	2.085845038	1.504817009	Up	0.1182058	0.415780768
mmu-miR-669c-3p	3	8	0.734999397	2.085845038	1.504817009	Up	0.1182058	0.415019265
mmu-miR-3547-3p	6	16	1.469998795	4.171690077	1.504817009	Up	0.0237926	0.127403392
mmu-miR-883a-3p	6	16	1.469998795	4.171690077	1.504817009	Up	0.0237926	0.127048508
mmu-miR-19a-3p	446	1165	109.2699104	303.7511837	1.474993849	Up	2.60E-84	1.16E-82
mmu-miR-6948-5p	29	75	7.104994174	19.55479724	1.460617205	Up	1.08E-06	1.19E-05
mmu-miR-344c-3p	33	84	8.08499337	21.9013729	1.437702813	Up	3.34E-07	3.88E-06
mmu-miR-467d-3p	66	166	16.16998674	43.28128455	1.420424822	Up	1.04E-12	1.64E-11
mmu-miR-6516-5p	4	10	0.979999196	2.607306298	1.411707605	Up	0.0925328	0.349183814
mmu-miR-106a-5p	4	10	0.979999196	2.607306298	1.411707605	Up	0.0925328	0.348497795
mmu-miR-7230-3p	4	10	0.979999196	2.607306298	1.411707605	Up	0.0925328	0.347814466
mmu-miR-223-5p	4	10	0.979999196	2.607306298	1.411707605	Up	0.0925328	0.347133811
mmu-miR-147-5p	4	10	0.979999196	2.607306298	1.411707605	Up	0.0925328	0.346455816
mmu-miR-1931	4	10	0.979999196	2.607306298	1.411707605	Up	0.0925328	0.345780463
mmu-miR-6363	8	20	1.959998393	5.214612596	1.411707605	Up	0.01544212	0.089977338
mmu-miR-9-3p	10	25	2.449997991	6.518265745	1.411707605	Up	0.00657564	0.042300342
mmu-miR-6962-3p	2	5	0.489999598	1.303653149	1.411707605	Up	0.250146	0.636825873
mmu-miR-3112-3p	2	5	0.489999598	1.303653149	1.411707605	Up	0.250146	0.635981276
mmu-miR-8119	2	5	0.489999598	1.303653149	1.411707605	Up	0.250146	0.635138917
mmu-miR-6962-5p	2	5	0.489999598	1.303653149	1.411707605	Up	0.250146	0.634298786
mmu-miR-3088-3p	2	5	0.489999598	1.303653149	1.411707605	Up	0.250146	0.633460875
mmu-miR-6989-5p	2	5	0.489999598	1.303653149	1.411707605	Up	0.250146	0.632625174
mmu-miR-1966-3p	2	5	0.489999598	1.303653149	1.411707605	Up	0.250146	0.631791676
mmu-miR-329-5p	2	5	0.489999598	1.303653149	1.411707605	Up	0.250146	0.630960371
mmu-miR-6408	2	5	0.489999598	1.303653149	1.411707605	Up	0.250146	0.630131251
mmu-miR-150-3p	2	5	0.489999598	1.303653149	1.411707605	Up	0.250146	0.629304307
mmu-miR-6403	2	5	0.489999598	1.303653149	1.411707605	Up	0.250146	0.628479531
mmu-miR-6928-3p	2	5	0.489999598	1.303653149	1.411707605	Up	0.250146	0.627656914
mmu-miR-3085-5p	2	5	0.489999598	1.303653149	1.411707605	Up	0.250146	0.626836447
mmu-miR-7046-5p	2	5	0.489999598	1.303653149	1.411707605	Up	0.250146	0.626018123
mmu-miR-6997-5p	9	22	2.204998192	5.736073856	1.379286127	Up	0.0124134	0.07459714
mmu-miR-8101	5	12	1.224998996	3.128767558	1.352813916	Up	0.0725714	0.298539429
mmu-miR-7662-3p	5	12	1.224998996	3.128767558	1.352813916	Up	0.0725714	0.297900158
mmu-miR-344b-3p	3	7	0.734999397	1.825114409	1.312171931	Up	0.1889364	0.55893685
mmu-miR-138-2-3p	3	7	0.734999397	1.825114409	1.312171931	Up	0.1889364	0.558075622
mmu-miR-6401	3	7	0.734999397	1.825114409	1.312171931	Up	0.1889364	0.557217044
mmu-miR-3076-5p	3	7	0.734999397	1.825114409	1.312171931	Up	0.1889364	0.556361104
mmu-miR-7684-3p	3	7	0.734999397	1.825114409	1.312171931	Up	0.1889364	0.55550779
mmu-miR-6359	3	7	0.734999397	1.825114409	1.312171931	Up	0.1889364	0.554657089
mmu-miR-7682-3p	3	7	0.734999397	1.825114409	1.312171931	Up	0.1889364	0.553808989
mmu-miR-1907	3	7	0.734999397	1.825114409	1.312171931	Up	0.1889364	0.552963479
mmu-miR-7087-5p	3	7	0.734999397	1.825114409	1.312171931	Up	0.1889364	0.552120547
mmu-miR-450b-3p	9	21	2.204998192	5.475343226	1.312171931	Up	0.01877788	0.105254959
mmu-miR-5620-5p	16	37	3.919996786	9.647033303	1.299232875	Up	0.001820928	0.013477679
mmu-miR-497b	199	457	48.75496002	119.1538978	1.289205244	Up	4.32E-28	1.04E-26
mmu-miR-466g	15	34	3.674996987	8.864841413	1.270351755	Up	0.00333724	0.023434026
mmu-miR-3473b	43	97	10.53499136	25.29087109	1.263427597	Up	6.72E-07	7.58E-06
mmu-miR-7680-3p	4	9	0.979999196	2.346575668	1.259704511	Up	0.1444524	0.486670037
mmu-miR-7075-3p	4	9	0.979999196	2.346575668	1.259704511	Up	0.1444524	0.485816229
mmu-miR-6931-5p	4	9	0.979999196	2.346575668	1.259704511	Up	0.1444524	0.484965413
mmu-miR-411-3p	4	9	0.979999196	2.346575668	1.259704511	Up	0.1444524	0.484117571
mmu-miR-6379	4	9	0.979999196	2.346575668	1.259704511	Up	0.1444524	0.483272689
mmu-miR-686	8	18	1.959998393	4.693151336	1.259704511	Up	0.0355084	0.171892936
mmu-miR-2861	8	18	1.959998393	4.693151336	1.259704511	Up	0.0355084	0.171459957
mmu-miR-7225-5p	36	81	8.819992768	21.11918101	1.259704511	Up	5.98E-06	6.13E-05
mmu-miR-542-3p	1568	3435	384.159685	895.6097134	1.221164049	Up	1.57E-183	1.00E-181
mmu-miR-320-5p	6	13	1.469998795	3.389498187	1.205256727	Up	0.0864846	0.333583457
mmu-miR-149-3p	6	13	1.469998795	3.389498187	1.205256727	Up	0.0864846	0.332913611
mmu-miR-669o-3p	64	138	15.67998714	35.98082691	1.198303967	Up	1.26E-08	1.60E-07
mmu-miR-483-3p	7	15	1.714998594	3.910959447	1.189315183	Up	0.0674838	0.281844106
mmu-miR-1971	14	30	3.429997187	7.821918894	1.189315183	Up	0.00893646	0.055984294
mmu-miR-33-3p	30	64	7.349993973	16.68676031	1.182888914	Up	0.000130759	0.001199352
mmu-miR-3113-5p	9	19	2.204998192	4.953881966	1.167782022	Up	0.0415726	0.196776973
mmu-miR-431-3p	9	19	2.204998192	4.953881966	1.167782022	Up	0.0415726	0.196292301
mmu-miR-3062-5p	10	21	2.449997991	5.475343226	1.160168838	Up	0.0327798	0.161125325
mmu-miR-3066-5p	12	25	2.939997589	6.518265745	1.148673199	Up	0.0205238	0.113057829
mmu-miR-1900	15	31	3.674996987	8.082649524	1.137085225	Up	0.01030608	0.063322934
mmu-miR-26b-3p	15	31	3.674996987	8.082649524	1.137085225	Up	0.01030608	0.063120624
mmu-miR-6409	17	35	4.164996585	9.125572043	1.131599686	Up	0.00655554	0.042313031
mmu-miR-669a-3p	71	146	17.39498574	38.06667195	1.129856949	Up	2.33E-08	2.88E-07
mmu-miR-130c	5	10	1.224998996	2.607306298	1.08977951	Up	0.1679908	0.516915511
mmu-miR-8094	5	10	1.224998996	2.607306298	1.08977951	Up	0.1679908	0.516087121
mmu-miR-6946-5p	5	10	1.224998996	2.607306298	1.08977951	Up	0.1679908	0.515261382
mmu-miR-7214-5p	5	10	1.224998996	2.607306298	1.08977951	Up	0.1679908	0.514438281
mmu-miR-7080-3p	3	6	0.734999397	1.564383779	1.08977951	Up	0.295118	0.713418923
mmu-miR-145a-3p	3	6	0.734999397	1.564383779	1.08977951	Up	0.295118	0.712520411
mmu-miR-8106	3	6	0.734999397	1.564383779	1.08977951	Up	0.295118	0.711624158
mmu-miR-7084-5p	3	6	0.734999397	1.564383779	1.08977951	Up	0.295118	0.710730158
mmu-miR-7689-5p	3	6	0.734999397	1.564383779	1.08977951	Up	0.295118	0.709838402
mmu-miR-6923-3p	3	6	0.734999397	1.564383779	1.08977951	Up	0.295118	0.70894888
mmu-miR-3473g	3	6	0.734999397	1.564383779	1.08977951	Up	0.295118	0.708061584
mmu-miR-141-3p	3	6	0.734999397	1.564383779	1.08977951	Up	0.295118	0.707176508
mmu-miR-3066-3p	3	6	0.734999397	1.564383779	1.08977951	Up	0.295118	0.70629364
mmu-miR-6351	3	6	0.734999397	1.564383779	1.08977951	Up	0.295118	0.705412975
mmu-miR-6946-3p	3	6	0.734999397	1.564383779	1.08977951	Up	0.295118	0.704534503
mmu-miR-654-3p	4	8	0.979999196	2.085845038	1.08977951	Up	0.221004	0.602652444
mmu-miR-5122	4	8	0.979999196	2.085845038	1.08977951	Up	0.221004	0.601796403
mmu-miR-717	4	8	0.979999196	2.085845038	1.08977951	Up	0.221004	0.600942791
mmu-miR-196b-3p	7	14	1.714998594	3.650228817	1.08977951	Up	0.0998284	0.370874114
mmu-miR-7065-5p	1	2	0.244999799	0.52146126	1.08977951	Up	0.579104	0.95537209
mmu-miR-7117-3p	1	2	0.244999799	0.52146126	1.08977951	Up	0.579104	0.954550617
mmu-miR-297c-5p	1	2	0.244999799	0.52146126	1.08977951	Up	0.579104	0.953730557
mmu-miR-6985-5p	1	2	0.244999799	0.52146126	1.08977951	Up	0.579104	0.952911904
mmu-miR-18b-5p	1	2	0.244999799	0.52146126	1.08977951	Up	0.579104	0.952094655
mmu-miR-759	1	2	0.244999799	0.52146126	1.08977951	Up	0.579104	0.951278807
mmu-miR-6416-3p	1	2	0.244999799	0.52146126	1.08977951	Up	0.579104	0.950464356
mmu-miR-6341	1	2	0.244999799	0.52146126	1.08977951	Up	0.579104	0.949651299
mmu-miR-539-3p	1	2	0.244999799	0.52146126	1.08977951	Up	0.579104	0.948839631
mmu-miR-6913-3p	1	2	0.244999799	0.52146126	1.08977951	Up	0.579104	0.948029349
mmu-miR-1963	1	2	0.244999799	0.52146126	1.08977951	Up	0.579104	0.947220451
mmu-miR-7031-3p	1	2	0.244999799	0.52146126	1.08977951	Up	0.579104	0.946412931
mmu-miR-300-5p	1	2	0.244999799	0.52146126	1.08977951	Up	0.579104	0.945606787
mmu-miR-1a-1-5p	1	2	0.244999799	0.52146126	1.08977951	Up	0.579104	0.944802015
mmu-miR-20a-3p	1	2	0.244999799	0.52146126	1.08977951	Up	0.579104	0.943998612
mmu-miR-3092-5p	1	2	0.244999799	0.52146126	1.08977951	Up	0.579104	0.943196574
mmu-miR-3071-5p	1	2	0.244999799	0.52146126	1.08977951	Up	0.579104	0.942395898
mmu-miR-881-5p	1	2	0.244999799	0.52146126	1.08977951	Up	0.579104	0.94159658
mmu-miR-7041-3p	1	2	0.244999799	0.52146126	1.08977951	Up	0.579104	0.940798617
mmu-miR-374b-3p	1	2	0.244999799	0.52146126	1.08977951	Up	0.579104	0.940002005
mmu-miR-743a-3p	1	2	0.244999799	0.52146126	1.08977951	Up	0.579104	0.939206741
mmu-miR-6983-5p	1	2	0.244999799	0.52146126	1.08977951	Up	0.579104	0.938412822
mmu-miR-376a-5p	1	2	0.244999799	0.52146126	1.08977951	Up	0.579104	0.937620243
mmu-miR-466o-3p	1	2	0.244999799	0.52146126	1.08977951	Up	0.579104	0.936829003
mmu-miR-367-5p	1	2	0.244999799	0.52146126	1.08977951	Up	0.579104	0.936039096
mmu-miR-107-5p	1	2	0.244999799	0.52146126	1.08977951	Up	0.579104	0.935250521
mmu-miR-712-3p	1	2	0.244999799	0.52146126	1.08977951	Up	0.579104	0.934463273
mmu-miR-292b-3p	1	2	0.244999799	0.52146126	1.08977951	Up	0.579104	0.933677349
mmu-miR-7210-5p	1	2	0.244999799	0.52146126	1.08977951	Up	0.579104	0.932892746
mmu-miR-705	1	2	0.244999799	0.52146126	1.08977951	Up	0.579104	0.932109461
mmu-miR-7034-5p	1	2	0.244999799	0.52146126	1.08977951	Up	0.579104	0.93132749
mmu-miR-218-2-3p	1	2	0.244999799	0.52146126	1.08977951	Up	0.579104	0.93054683
mmu-miR-7092-3p	1	2	0.244999799	0.52146126	1.08977951	Up	0.579104	0.929767477
mmu-miR-551b-3p	1	2	0.244999799	0.52146126	1.08977951	Up	0.579104	0.928989429
mmu-miR-377-3p	1	2	0.244999799	0.52146126	1.08977951	Up	0.579104	0.928212682
mmu-miR-7017-3p	1	2	0.244999799	0.52146126	1.08977951	Up	0.579104	0.927437233
mmu-miR-511-3p	1	2	0.244999799	0.52146126	1.08977951	Up	0.579104	0.926663078
mmu-miR-669k-3p	1	2	0.244999799	0.52146126	1.08977951	Up	0.579104	0.925890215
mmu-miR-363-5p	1	2	0.244999799	0.52146126	1.08977951	Up	0.579104	0.92511864
mmu-miR-142b	1	2	0.244999799	0.52146126	1.08977951	Up	0.579104	0.92434835
mmu-miR-707	1	2	0.244999799	0.52146126	1.08977951	Up	0.579104	0.923579341
mmu-miR-6940-5p	1	2	0.244999799	0.52146126	1.08977951	Up	0.579104	0.922811611
mmu-miR-343	1	2	0.244999799	0.52146126	1.08977951	Up	0.579104	0.922045156
mmu-miR-135a-2-3p	1	2	0.244999799	0.52146126	1.08977951	Up	0.579104	0.921279973
mmu-miR-7093-5p	1	2	0.244999799	0.52146126	1.08977951	Up	0.579104	0.92051606
mmu-miR-327	1	2	0.244999799	0.52146126	1.08977951	Up	0.579104	0.919753412
mmu-miR-6943-3p	1	2	0.244999799	0.52146126	1.08977951	Up	0.579104	0.918992026
mmu-miR-7211-5p	1	2	0.244999799	0.52146126	1.08977951	Up	0.579104	0.918231901
mmu-miR-6354	1	2	0.244999799	0.52146126	1.08977951	Up	0.579104	0.917473031
mmu-miR-466p-5p	1	2	0.244999799	0.52146126	1.08977951	Up	0.579104	0.916715415
mmu-miR-380-5p	1	2	0.244999799	0.52146126	1.08977951	Up	0.579104	0.91595905
mmu-miR-6980-3p	1	2	0.244999799	0.52146126	1.08977951	Up	0.579104	0.915203931
mmu-miR-692	1	2	0.244999799	0.52146126	1.08977951	Up	0.579104	0.914450056
mmu-miR-7684-5p	1	2	0.244999799	0.52146126	1.08977951	Up	0.579104	0.913697422
mmu-miR-6951-3p	1	2	0.244999799	0.52146126	1.08977951	Up	0.579104	0.912946026
mmu-miR-181d-3p	1	2	0.244999799	0.52146126	1.08977951	Up	0.579104	0.912195865
mmu-miR-3095-5p	1	2	0.244999799	0.52146126	1.08977951	Up	0.579104	0.911446936
mmu-miR-7070-3p	1	2	0.244999799	0.52146126	1.08977951	Up	0.579104	0.910699235
mmu-miR-137-5p	1	2	0.244999799	0.52146126	1.08977951	Up	0.579104	0.909952761
mmu-miR-3073b-5p	1	2	0.244999799	0.52146126	1.08977951	Up	0.579104	0.909207509
mmu-miR-7038-5p	1	2	0.244999799	0.52146126	1.08977951	Up	0.579104	0.908463476
mmu-miR-299a-5p	1	2	0.244999799	0.52146126	1.08977951	Up	0.579104	0.907720661
mmu-miR-7019-3p	1	2	0.244999799	0.52146126	1.08977951	Up	0.579104	0.906979059
mmu-miR-412-3p	1	2	0.244999799	0.52146126	1.08977951	Up	0.579104	0.906238668
mmu-miR-6987-5p	1	2	0.244999799	0.52146126	1.08977951	Up	0.579104	0.905499485
mmu-miR-6381	1	2	0.244999799	0.52146126	1.08977951	Up	0.579104	0.904761506
mmu-miR-3103-3p	1	2	0.244999799	0.52146126	1.08977951	Up	0.579104	0.90402473
mmu-miR-7033-3p	1	2	0.244999799	0.52146126	1.08977951	Up	0.579104	0.903289152
mmu-miR-592-5p	1	2	0.244999799	0.52146126	1.08977951	Up	0.579104	0.902554771
mmu-miR-466a-5p	1	2	0.244999799	0.52146126	1.08977951	Up	0.579104	0.901821582
mmu-miR-1197-5p	1	2	0.244999799	0.52146126	1.08977951	Up	0.579104	0.901089584
mmu-miR-741-5p	1	2	0.244999799	0.52146126	1.08977951	Up	0.579104	0.900358774
mmu-miR-133b-5p	1	2	0.244999799	0.52146126	1.08977951	Up	0.579104	0.899629147
mmu-miR-6407	2	4	0.489999598	1.042922519	1.08977951	Up	0.403718	0.82420384
mmu-miR-681	2	4	0.489999598	1.042922519	1.08977951	Up	0.403718	0.823327028
mmu-miR-1191b-3p	2	4	0.489999598	1.042922519	1.08977951	Up	0.403718	0.822452079
mmu-miR-7020-3p	2	4	0.489999598	1.042922519	1.08977951	Up	0.403718	0.821578987
mmu-miR-6388	2	4	0.489999598	1.042922519	1.08977951	Up	0.403718	0.820707748
mmu-miR-6896-3p	2	4	0.489999598	1.042922519	1.08977951	Up	0.403718	0.819838354
mmu-miR-214-3p	2	4	0.489999598	1.042922519	1.08977951	Up	0.403718	0.8189708
mmu-miR-5116	2	4	0.489999598	1.042922519	1.08977951	Up	0.403718	0.81810508
mmu-miR-7578	2	4	0.489999598	1.042922519	1.08977951	Up	0.403718	0.817241189
mmu-miR-3093-3p	2	4	0.489999598	1.042922519	1.08977951	Up	0.403718	0.81637912
mmu-miR-7646-5p	2	4	0.489999598	1.042922519	1.08977951	Up	0.403718	0.815518868
mmu-miR-7007-3p	2	4	0.489999598	1.042922519	1.08977951	Up	0.403718	0.814660427
mmu-miR-7117-5p	2	4	0.489999598	1.042922519	1.08977951	Up	0.403718	0.813803792
mmu-miR-7229-5p	2	4	0.489999598	1.042922519	1.08977951	Up	0.403718	0.812948956
mmu-miR-3097-5p	2	4	0.489999598	1.042922519	1.08977951	Up	0.403718	0.812095914
mmu-miR-3471	2	4	0.489999598	1.042922519	1.08977951	Up	0.403718	0.81124466
mmu-miR-6344	2	4	0.489999598	1.042922519	1.08977951	Up	0.403718	0.81039519
mmu-miR-7045-3p	2	4	0.489999598	1.042922519	1.08977951	Up	0.403718	0.809547496
mmu-miR-1843b-3p	2	4	0.489999598	1.042922519	1.08977951	Up	0.403718	0.808701574
mmu-miR-7225-3p	2	4	0.489999598	1.042922519	1.08977951	Up	0.403718	0.807857418
mmu-miR-6715-3p	2	4	0.489999598	1.042922519	1.08977951	Up	0.403718	0.807015022
mmu-miR-671-5p	150	297	36.74996987	77.43699705	1.07527994	Up	1.84E-14	3.09E-13
mmu-miR-365-1-5p	77	149	18.86498453	38.84886384	1.04216149	Up	1.26E-07	1.51E-06
mmu-miR-501-3p	921	1764	225.644815	459.928831	1.027357009	Up	1.84E-72	7.65E-71
mmu-miR-7212-3p	90	172	22.04998192	44.84566833	1.024191168	Up	2.17E-08	2.70E-07
mmu-miR-664-3p	10	19	2.449997991	4.953881966	1.015778928	Up	0.0685156	0.285531316
mmu-miR-452-5p	116	220	28.4199767	57.36073856	1.013158228	Up	3.44E-10	4.81E-09
mmu-miR-874-3p	8	15	1.959998393	3.910959447	0.996670105	Up	0.1125336	0.404740922
mmu-miR-322-5p	155	288	37.97496886	75.09042138	0.983580106	Up	2.37E-12	3.70E-11
mmu-miR-770-3p	18	33	4.409996384	8.604110783	0.964248628	Up	0.0205902	0.113098606
mmu-miR-466d-3p	12	22	2.939997589	5.736073856	0.964248628	Up	0.0598304	0.252076652
mmu-miR-878-3p	6	11	1.469998795	2.868036928	0.964248628	Up	0.1890756	0.55168634
mmu-miR-7118-5p	6	11	1.469998795	2.868036928	0.964248628	Up	0.1890756	0.550847911
mmu-miR-5108	6	11	1.469998795	2.868036928	0.964248628	Up	0.1890756	0.550012026
mmu-miR-7087-3p	21	38	5.144995781	9.907763932	0.9453896	Up	0.01440294	0.085746696
mmu-miR-5113	5	9	1.224998996	2.346575668	0.937776416	Up	0.248292	0.66107745
mmu-miR-217-3p	5	9	1.224998996	2.346575668	0.937776416	Up	0.248292	0.66016056
mmu-miR-6941-5p	5	9	1.224998996	2.346575668	0.937776416	Up	0.248292	0.659246211
mmu-miR-3100-5p	5	9	1.224998996	2.346575668	0.937776416	Up	0.248292	0.65833439
mmu-miR-6950-5p	5	9	1.224998996	2.346575668	0.937776416	Up	0.248292	0.657425088
mmu-miR-135a-1-3p	85	150	20.82498292	39.10959447	0.909207264	Up	2.22E-06	2.40E-05
mmu-miR-132-5p	200	351	48.99995982	91.51645106	0.90125054	Up	6.29E-13	1.02E-11
mmu-miR-7056-3p	4	7	0.979999196	1.825114409	0.897134432	Up	0.330398	0.761265584
mmu-miR-6981-3p	4	7	0.979999196	1.825114409	0.897134432	Up	0.330398	0.7603517
mmu-miR-7660-5p	4	7	0.979999196	1.825114409	0.897134432	Up	0.330398	0.759440007
mmu-miR-7a-2-3p	12	21	2.939997589	5.475343226	0.897134432	Up	0.0835514	0.330243369
mmu-miR-363-3p	8	14	1.959998393	3.650228817	0.897134432	Up	0.1604742	0.495376878
mmu-miR-3963	16	28	3.919996786	7.300457634	0.897134432	Up	0.0449718	0.207737206
mmu-miR-6955-5p	15	26	3.674996987	6.778996375	0.883328632	Up	0.0567212	0.24545043
mmu-miR-200b-3p	1526	2622	373.8696934	683.6357113	0.870692233	Up	2.12E-81	9.03E-80
mmu-miR-669f-5p	23	39	5.634995379	10.16849456	0.851619773	Up	0.0231612	0.124719158
mmu-miR-7651-3p	16	27	3.919996786	7.039727005	0.844667012	Up	0.0614342	0.258266143
mmu-miR-6970-5p	9	15	2.204998192	3.910959447	0.826745104	Up	0.1744672	0.530037436
mmu-miR-7063-5p	6	10	1.469998795	2.607306298	0.826745104	Up	0.27173	0.669545514
mmu-miR-146a-3p	3	5	0.734999397	1.303653149	0.826745104	Up	0.448544	0.845485593
mmu-miR-466n-3p	3	5	0.734999397	1.303653149	0.826745104	Up	0.448544	0.844655057
mmu-miR-8096	3	5	0.734999397	1.303653149	0.826745104	Up	0.448544	0.843826151
mmu-miR-7074-3p	3	5	0.734999397	1.303653149	0.826745104	Up	0.448544	0.842998871
mmu-miR-7085-5p	3	5	0.734999397	1.303653149	0.826745104	Up	0.448544	0.842173211
mmu-miR-7053-3p	3	5	0.734999397	1.303653149	0.826745104	Up	0.448544	0.841349166
mmu-miR-205-5p	3	5	0.734999397	1.303653149	0.826745104	Up	0.448544	0.840526733
mmu-miR-7647-5p	3	5	0.734999397	1.303653149	0.826745104	Up	0.448544	0.839705906
mmu-miR-6939-3p	3	5	0.734999397	1.303653149	0.826745104	Up	0.448544	0.838886681
mmu-miR-5136	3	5	0.734999397	1.303653149	0.826745104	Up	0.448544	0.838069053
mmu-miR-6976-3p	3	5	0.734999397	1.303653149	0.826745104	Up	0.448544	0.837253017
mmu-miR-3085-3p	3	5	0.734999397	1.303653149	0.826745104	Up	0.448544	0.836438568
mmu-miR-6909-5p	11	18	2.69499779	4.693151336	0.800272893	Up	0.146712	0.469527386
mmu-miR-7648-5p	19	31	4.654996183	8.082649524	0.796048307	Up	0.0564352	0.244765336
mmu-miR-193a-5p	35	57	8.574992969	14.8616459	0.793386507	Up	0.00961102	0.059433308
mmu-miR-181b-2-3p	24	39	5.879995178	10.16849456	0.790219228	Up	0.033173	0.162226125
mmu-miR-143-3p	473	764	115.884905	199.1982012	0.781511965	Up	5.52E-21	1.08E-19
mmu-miR-151-5p	632	1017	154.839873	265.1630505	0.776102725	Up	4.29E-27	1.02E-25
mmu-miR-708-3p	683	1095	167.3348628	285.5000396	0.770752896	Up	1.02E-28	2.53E-27
mmu-miR-7240-5p	5	8	1.224998996	2.085845038	0.767851415	Up	0.358794	0.766787177
mmu-miR-466b-5p	5	8	1.224998996	2.085845038	0.767851415	Up	0.358794	0.765933294
mmu-miR-6343	5	8	1.224998996	2.085845038	0.767851415	Up	0.358794	0.76508131
mmu-miR-6236	5	8	1.224998996	2.085845038	0.767851415	Up	0.358794	0.76423122
mmu-miR-1927	5	8	1.224998996	2.085845038	0.767851415	Up	0.358794	0.763383017
mmu-miR-669m-3p	5	8	1.224998996	2.085845038	0.767851415	Up	0.358794	0.762536694
mmu-miR-7014-5p	5	8	1.224998996	2.085845038	0.767851415	Up	0.358794	0.761692246
mmu-miR-669n	5	8	1.224998996	2.085845038	0.767851415	Up	0.358794	0.760849666
mmu-miR-8091	5	8	1.224998996	2.085845038	0.767851415	Up	0.358794	0.760008948
mmu-miR-7671-3p	5	8	1.224998996	2.085845038	0.767851415	Up	0.358794	0.759170086
mmu-miR-101c	5	8	1.224998996	2.085845038	0.767851415	Up	0.358794	0.758333074
mmu-miR-669l-5p	10	16	2.449997991	4.171690077	0.767851415	Up	0.1874178	0.556160871
mmu-miR-322-3p	727	1156	178.1148539	301.404608	0.758893638	Up	1.81E-29	4.57E-28
mmu-miR-218-1-3p	12	19	2.939997589	4.953881966	0.752744523	Up	0.1568514	0.48575789
mmu-miR-1187	19	30	4.654996183	7.821918894	0.748742592	Up	0.0751496	0.306514432
mmu-miR-466o-5p	7	11	1.714998594	2.868036928	0.741856206	Up	0.292042	0.711365329
mmu-miR-1949	28	44	6.859994375	11.47214771	0.741856206	Up	0.0320514	0.157949958
mmu-miR-206-3p	3332	5217	816.3393306	1360.231696	0.736611542	Up	1.95E-120	9.13E-119
mmu-miR-7009-5p	9	14	2.204998192	3.650228817	0.72720943	Up	0.240376	0.646284421
mmu-miR-1955-5p	9	14	2.204998192	3.650228817	0.72720943	Up	0.240376	0.645379261
mmu-miR-1194	38	59	9.309992366	15.38310716	0.724495046	Up	0.01487766	0.087755305
mmu-miR-15b-5p	2489	3833	609.8045	999.380504	0.712687278	Up	4.20E-84	1.83E-82
mmu-miR-6942-5p	19	29	4.654996183	7.561188264	0.699832991	Up	0.0991002	0.368883657
mmu-miR-5128	49	74	12.00499016	19.29406661	0.684523031	Up	0.00939794	0.058493023
mmu-miR-6918-3p	4	6	0.979999196	1.564383779	0.674742011	Up	0.480938	0.882256599
mmu-miR-5622-3p	4	6	0.979999196	1.564383779	0.674742011	Up	0.480938	0.881413141
mmu-miR-6541	4	6	0.979999196	1.564383779	0.674742011	Up	0.480938	0.880571295
mmu-miR-3076-3p	4	6	0.979999196	1.564383779	0.674742011	Up	0.480938	0.879731055
mmu-miR-546	6	9	1.469998795	2.346575668	0.674742011	Up	0.382126	0.795369752
mmu-miR-6347	6	9	1.469998795	2.346575668	0.674742011	Up	0.382126	0.794507095
mmu-miR-6984-5p	2	3	0.489999598	0.782191889	0.674742011	Up	0.630148	0.95418145
mmu-miR-7032-5p	2	3	0.489999598	0.782191889	0.674742011	Up	0.630148	0.953428347
mmu-miR-1957b	2	3	0.489999598	0.782191889	0.674742011	Up	0.630148	0.952676432
mmu-miR-7687-5p	2	3	0.489999598	0.782191889	0.674742011	Up	0.630148	0.951925702
mmu-miR-6916-3p	2	3	0.489999598	0.782191889	0.674742011	Up	0.630148	0.951176154
mmu-miR-7069-5p	2	3	0.489999598	0.782191889	0.674742011	Up	0.630148	0.950427786
mmu-miR-7243-3p	2	3	0.489999598	0.782191889	0.674742011	Up	0.630148	0.949680594
mmu-miR-1251-5p	2	3	0.489999598	0.782191889	0.674742011	Up	0.630148	0.948934577
mmu-miR-192-3p	2	3	0.489999598	0.782191889	0.674742011	Up	0.630148	0.94818973
mmu-miR-7218-5p	2	3	0.489999598	0.782191889	0.674742011	Up	0.630148	0.947446052
mmu-miR-1224-3p	2	3	0.489999598	0.782191889	0.674742011	Up	0.630148	0.946703539
mmu-miR-5046	2	3	0.489999598	0.782191889	0.674742011	Up	0.630148	0.94596219
mmu-miR-3106-5p	2	3	0.489999598	0.782191889	0.674742011	Up	0.630148	0.945222
mmu-miR-7034-3p	2	3	0.489999598	0.782191889	0.674742011	Up	0.630148	0.944482968
mmu-miR-7672-3p	2	3	0.489999598	0.782191889	0.674742011	Up	0.630148	0.943745091
mmu-miR-496a-5p	2	3	0.489999598	0.782191889	0.674742011	Up	0.630148	0.943008365
mmu-miR-7008-5p	2	3	0.489999598	0.782191889	0.674742011	Up	0.630148	0.942272789
mmu-miR-3080-5p	2	3	0.489999598	0.782191889	0.674742011	Up	0.630148	0.94153836
mmu-miR-7652-5p	2	3	0.489999598	0.782191889	0.674742011	Up	0.630148	0.940805075
mmu-miR-7042-5p	2	3	0.489999598	0.782191889	0.674742011	Up	0.630148	0.940072931
mmu-miR-6936-5p	2	3	0.489999598	0.782191889	0.674742011	Up	0.630148	0.939341925
mmu-miR-465b-3p	2	3	0.489999598	0.782191889	0.674742011	Up	0.630148	0.938612056
mmu-miR-6365	2	3	0.489999598	0.782191889	0.674742011	Up	0.630148	0.93788332
mmu-miR-6973b-5p	2	3	0.489999598	0.782191889	0.674742011	Up	0.630148	0.937155715
mmu-miR-6906-3p	2	3	0.489999598	0.782191889	0.674742011	Up	0.630148	0.936429237
mmu-miR-302b-5p	2	3	0.489999598	0.782191889	0.674742011	Up	0.630148	0.935703885
mmu-miR-7009-3p	2	3	0.489999598	0.782191889	0.674742011	Up	0.630148	0.934979656
mmu-miR-802-3p	2	3	0.489999598	0.782191889	0.674742011	Up	0.630148	0.934256548
mmu-miR-7235-3p	2	3	0.489999598	0.782191889	0.674742011	Up	0.630148	0.933534556
mmu-miR-7042-3p	2	3	0.489999598	0.782191889	0.674742011	Up	0.630148	0.93281368
mmu-miR-669k-5p	2	3	0.489999598	0.782191889	0.674742011	Up	0.630148	0.932093917
mmu-miR-6983-3p	2	3	0.489999598	0.782191889	0.674742011	Up	0.630148	0.931375263
mmu-miR-5623-5p	2	3	0.489999598	0.782191889	0.674742011	Up	0.630148	0.930657716
mmu-miR-7061-3p	2	3	0.489999598	0.782191889	0.674742011	Up	0.630148	0.929941275
mmu-miR-7683-3p	2	3	0.489999598	0.782191889	0.674742011	Up	0.630148	0.929225935
mmu-miR-7019-5p	2	3	0.489999598	0.782191889	0.674742011	Up	0.630148	0.928511696
mmu-miR-299a-3p	2	3	0.489999598	0.782191889	0.674742011	Up	0.630148	0.927798553
mmu-miR-698-3p	2	3	0.489999598	0.782191889	0.674742011	Up	0.630148	0.927086505
mmu-miR-1895	8	12	1.959998393	3.128767558	0.674742011	Up	0.309786	0.731354387
mmu-miR-5114	10	15	2.449997991	3.910959447	0.674742011	Up	0.254292	0.635564229
mmu-miR-342-3p	114	170	27.9299771	44.32420707	0.666280432	Up	0.000117634	0.001089391
mmu-miR-378c	826	1219	202.3698341	317.8306377	0.651263949	Up	4.59E-24	1.01E-22
mmu-miR-16-2-3p	87	128	21.31498252	33.37352061	0.646836014	Up	0.001139922	0.008883051
mmu-miR-3089-3p	17	25	4.164996585	6.518265745	0.646172858	Up	0.153953	0.477553238
mmu-miR-6382	26	38	6.369994777	9.907763932	0.637267305	Up	0.0815402	0.327699294
mmu-miR-130a-3p	134	194	32.82997308	50.58174218	0.623603162	Up	0.000104664	0.000978732
mmu-miR-693-5p	9	13	2.204998192	3.389498187	0.620294227	Up	0.325404	0.756120567
mmu-miR-3109-5p	9	13	2.204998192	3.389498187	0.620294227	Up	0.325404	0.755205167
mmu-miR-7001-3p	7	10	1.714998594	2.607306298	0.604352683	Up	0.401614	0.821658525
mmu-miR-3063-3p	7	10	1.714998594	2.607306298	0.604352683	Up	0.401614	0.820782557
mmu-miR-704	21	30	5.144995781	7.821918894	0.604352683	Up	0.1404752	0.476621165
mmu-miR-7a-1-3p	167	236	40.91496645	61.53242863	0.588718267	Up	4.81E-05	0.000465471
mmu-miR-7240-3p	5	7	1.224998996	1.825114409	0.575206337	Up	0.505428	0.918393816
mmu-miR-6898-3p	5	7	1.224998996	1.825114409	0.575206337	Up	0.505428	0.917524125
mmu-miR-762	5	7	1.224998996	1.825114409	0.575206337	Up	0.505428	0.916656079
mmu-miR-682	5	7	1.224998996	1.825114409	0.575206337	Up	0.505428	0.915789675
mmu-miR-1967	5	7	1.224998996	1.825114409	0.575206337	Up	0.505428	0.914924907
mmu-miR-6968-3p	5	7	1.224998996	1.825114409	0.575206337	Up	0.505428	0.91406177
mmu-miR-297b-5p	5	7	1.224998996	1.825114409	0.575206337	Up	0.505428	0.91320026
mmu-miR-369-3p	30	42	7.349993973	10.95068645	0.575206337	Up	0.0944918	0.35241397
mmu-miR-320-3p	2407	3341	589.7145164	871.1010342	0.562823351	Up	6.52E-49	2.27E-47
mmu-miR-191-5p	8025	11051	1966.123388	2881.33419	0.551383137	Up	8.64E-152	5.02E-150
mmu-miR-370-3p	8	11	1.959998393	2.868036928	0.549211128	Up	0.418114	0.799924689
mmu-miR-23b-5p	8	11	1.959998393	2.868036928	0.549211128	Up	0.418114	0.799127157
mmu-miR-421-3p	131	179	32.09497368	46.67078273	0.540172286	Up	0.001058408	0.008281503
mmu-miR-7667-5p	11	15	2.69499779	3.910959447	0.537238487	Up	0.351562	0.754696925
mmu-miR-1199-5p	39	53	9.554992165	13.81872338	0.532297746	Up	0.07953	0.320966337
mmu-miR-98-3p	59	80	14.45498815	20.85845038	0.529064555	Up	0.0319396	0.157804673
mmu-miR-208b-3p	31	42	7.594993772	10.95068645	0.527900622	Up	0.1217068	0.425751707
mmu-miR-20a-5p	8210	11081	2011.448351	2889.156109	0.522413465	Up	3.56E-138	1.84E-136
mmu-miR-15a-3p	23	31	5.634995379	8.082649524	0.520413864	Up	0.1900916	0.551294398
mmu-miR-3078-5p	175	234	42.87496484	61.01096737	0.508933118	Up	0.000388938	0.003313752
mmu-miR-6933-5p	9	12	2.204998192	3.128767558	0.504817009	Up	0.43224	0.822844171
mmu-miR-342-5p	9	12	2.204998192	3.128767558	0.504817009	Up	0.43224	0.822027857
mmu-miR-503-5p	153	204	37.48496926	53.18904848	0.504817009	Up	0.001011112	0.007943859
mmu-miR-3083-5p	6	8	1.469998795	2.085845038	0.504817009	Up	0.52455	0.914147591
mmu-miR-7084-3p	6	8	1.469998795	2.085845038	0.504817009	Up	0.52455	0.913317302
mmu-miR-665-3p	6	8	1.469998795	2.085845038	0.504817009	Up	0.52455	0.912488521
mmu-miR-135a-5p	6	8	1.469998795	2.085845038	0.504817009	Up	0.52455	0.911661242
mmu-miR-5130	6	8	1.469998795	2.085845038	0.504817009	Up	0.52455	0.910835462
mmu-miR-6952-5p	6	8	1.469998795	2.085845038	0.504817009	Up	0.52455	0.910011176
mmu-miR-1929-5p	27	36	6.614994576	9.386302673	0.504817009	Up	0.1691942	0.5172971
mmu-miR-1247-3p	12	16	2.939997589	4.171690077	0.504817009	Up	0.362596	0.758011485
mmu-miR-7685-5p	3	4	0.734999397	1.042922519	0.504817009	Up	0.659674	0.966077202
mmu-miR-6361	3	4	0.734999397	1.042922519	0.504817009	Up	0.659674	0.965339739
mmu-miR-1961	3	4	0.734999397	1.042922519	0.504817009	Up	0.659674	0.9646034
mmu-miR-3552	3	4	0.734999397	1.042922519	0.504817009	Up	0.659674	0.963868184
mmu-miR-7058-3p	3	4	0.734999397	1.042922519	0.504817009	Up	0.659674	0.963134088
mmu-miR-5133	3	4	0.734999397	1.042922519	0.504817009	Up	0.659674	0.96240111
mmu-miR-540-3p	3	4	0.734999397	1.042922519	0.504817009	Up	0.659674	0.961669246
mmu-miR-7688-3p	3	4	0.734999397	1.042922519	0.504817009	Up	0.659674	0.960938494
mmu-miR-6972-5p	3	4	0.734999397	1.042922519	0.504817009	Up	0.659674	0.960208852
mmu-miR-1894-3p	3	4	0.734999397	1.042922519	0.504817009	Up	0.659674	0.959480317
mmu-miR-7219-3p	3	4	0.734999397	1.042922519	0.504817009	Up	0.659674	0.958752887
mmu-miR-433-5p	3	4	0.734999397	1.042922519	0.504817009	Up	0.659674	0.958026559
mmu-miR-5619-5p	3	4	0.734999397	1.042922519	0.504817009	Up	0.659674	0.957301331
mmu-miR-431-5p	3	4	0.734999397	1.042922519	0.504817009	Up	0.659674	0.9565772
mmu-miR-344d-3p	36	48	8.819992768	12.51507023	0.504817009	Up	0.1119172	0.404040061
mmu-miR-6959-3p	37	49	9.064992567	12.77580086	0.495035988	Up	0.114596	0.411386764
mmu-miR-7115-5p	81	107	19.84498373	27.89817739	0.491396493	Up	0.0202898	0.112090912
mmu-miR-6979-5p	16	21	3.919996786	5.475343226	0.482096933	Up	0.315772	0.743654698
mmu-miR-5615-5p	59	77	14.45498815	20.07625849	0.473923001	Up	0.0569918	0.246065947
mmu-miR-5709-3p	33	43	8.08499337	11.21141708	0.471650145	Up	0.1575288	0.487068886
mmu-miR-5627-3p	10	13	2.449997991	3.389498187	0.468291133	Up	0.444444	0.838581839
mmu-miR-3061-3p	7	9	1.714998594	2.346575668	0.452349589	Up	0.539834	0.929794949
mmu-miR-6936-3p	7	9	1.714998594	2.346575668	0.452349589	Up	0.539834	0.928960303
mmu-miR-34a-3p	7	9	1.714998594	2.346575668	0.452349589	Up	0.539834	0.928127155
mmu-miR-467e-5p	14	18	3.429997187	4.693151336	0.452349589	Up	0.381484	0.794896552
mmu-miR-129b-3p	32	41	7.839993571	10.68995582	0.447331514	Up	0.1886808	0.559043421
mmu-miR-6952-3p	25	32	6.124994978	8.343380154	0.44592332	Up	0.247456	0.659767944
mmu-miR-451b	29	37	7.104994174	9.647033303	0.44125188	Up	0.217744	0.598016115
mmu-miR-340-5p	21789	27730	5338.300623	7230.060364	0.43762714	Up	3.87E-248	2.97E-246
mmu-miR-1968-5p	111	141	27.1949777	36.7630188	0.434914996	Up	0.0172013	0.097848345
mmu-miR-696	8	10	1.959998393	2.607306298	0.411707605	Up	0.552278	0.948671081
mmu-miR-6926-5p	8	10	1.959998393	2.607306298	0.411707605	Up	0.552278	0.947821778
mmu-miR-1930-3p	4	5	0.979999196	1.303653149	0.411707605	Up	0.678682	0.911087811
mmu-miR-466f-3p	4	5	0.979999196	1.303653149	0.411707605	Up	0.678682	0.910450241
mmu-miR-496b	4	5	0.979999196	1.303653149	0.411707605	Up	0.678682	0.909813562
mmu-miR-7089-3p	4	5	0.979999196	1.303653149	0.411707605	Up	0.678682	0.909177774
mmu-miR-294-5p	4	5	0.979999196	1.303653149	0.411707605	Up	0.678682	0.908542873
mmu-miR-1903	4	5	0.979999196	1.303653149	0.411707605	Up	0.678682	0.907908858
mmu-miR-7005-3p	4	5	0.979999196	1.303653149	0.411707605	Up	0.678682	0.907275728
mmu-miR-669b-3p	4	5	0.979999196	1.303653149	0.411707605	Up	0.678682	0.90664348
mmu-miR-6910-5p	4	5	0.979999196	1.303653149	0.411707605	Up	0.678682	0.906012113
mmu-miR-7675-5p	4	5	0.979999196	1.303653149	0.411707605	Up	0.678682	0.905381624
mmu-miR-6385	4	5	0.979999196	1.303653149	0.411707605	Up	0.678682	0.904752013
mmu-miR-6944-5p	4	5	0.979999196	1.303653149	0.411707605	Up	0.678682	0.904123276
mmu-miR-6974-3p	4	5	0.979999196	1.303653149	0.411707605	Up	0.678682	0.903495413
mmu-miR-6418-3p	4	5	0.979999196	1.303653149	0.411707605	Up	0.678682	0.902868421
mmu-miR-465d-3p	4	5	0.979999196	1.303653149	0.411707605	Up	0.678682	0.902242298
mmu-miR-485-5p	4	5	0.979999196	1.303653149	0.411707605	Up	0.678682	0.901617044
mmu-miR-7091-5p	4	5	0.979999196	1.303653149	0.411707605	Up	0.678682	0.900992655
mmu-miR-652-5p	25	31	6.124994978	8.082649524	0.40011963	Up	0.303046	0.718095404
mmu-miR-452-3p	21	26	5.144995781	6.778996375	0.397901805	Up	0.348506	0.749815939
mmu-miR-7670-3p	13	16	3.184997388	4.171690077	0.389339792	Up	0.472608	0.867806069
mmu-miR-1947-5p	939	1154	230.0548114	300.8831468	0.387225671	Up	9.09E-10	1.23E-08
mmu-miR-467a-3p	22	27	5.38999558	7.039727005	0.385235393	Up	0.353744	0.757684076
mmu-miR-17-5p	2956	3618	724.2194061	943.3234186	0.381325648	Up	1.12E-26	2.62E-25
mmu-miR-873b	9	11	2.204998192	2.868036928	0.379286127	Up	0.56255	0.964587075
mmu-miR-770-5p	9	11	2.204998192	2.868036928	0.379286127	Up	0.56255	0.963725067
mmu-miR-712-5p	9	11	2.204998192	2.868036928	0.379286127	Up	0.56255	0.962864598
mmu-miR-1892	9	11	2.204998192	2.868036928	0.379286127	Up	0.56255	0.962005665
mmu-miR-3058-3p	9	11	2.204998192	2.868036928	0.379286127	Up	0.56255	0.961148262
mmu-miR-6413	9	11	2.204998192	2.868036928	0.379286127	Up	0.56255	0.960292386
mmu-miR-107-3p	1148	1399	281.2597694	364.7621511	0.37505283	Up	5.93E-11	8.55E-10
mmu-miR-15a-5p	151	184	36.99496966	47.97443588	0.374936727	Up	0.01771894	0.099610581
mmu-miR-32-5p	1058	1288	259.2097874	335.8210512	0.373572476	Up	3.92E-10	5.45E-09
mmu-miR-195a-5p	70	85	17.14998594	22.16210353	0.369887429	Up	0.111819	0.404447213
mmu-miR-221-5p	678	821	166.1098638	214.0598471	0.365876458	Up	9.64E-07	1.07E-05
mmu-miR-3086-3p	63	76	15.43498734	19.81552786	0.3604271	Up	0.1423042	0.481973766
mmu-miR-16-1-3p	236	284	57.81995259	74.04749886	0.35688358	Up	0.0048945	0.032354333
mmu-miR-1839-5p	2964	3558	726.1794045	927.6795808	0.353300573	Up	5.60E-23	1.19E-21
mmu-miR-3098-5p	5	6	1.224998996	1.564383779	0.352813916	Up	0.691692	0.916360445
mmu-miR-448-3p	5	6	1.224998996	1.564383779	0.352813916	Up	0.691692	0.915727599
mmu-miR-5127	5	6	1.224998996	1.564383779	0.352813916	Up	0.691692	0.915095627
mmu-miR-466h-3p	5	6	1.224998996	1.564383779	0.352813916	Up	0.691692	0.914464527
mmu-miR-1897-5p	5	6	1.224998996	1.564383779	0.352813916	Up	0.691692	0.913834296
mmu-miR-6934-5p	5	6	1.224998996	1.564383779	0.352813916	Up	0.691692	0.913204934
mmu-miR-6418-5p	5	6	1.224998996	1.564383779	0.352813916	Up	0.691692	0.912576438
mmu-miR-92b-5p	100	120	24.49997991	31.28767558	0.352813916	Up	0.0705488	0.293366702
mmu-miR-5124a	10	12	2.449997991	3.128767558	0.352813916	Up	0.571124	0.946278918
mmu-miR-483-5p	46	55	11.26999076	14.34018464	0.347577267	Up	0.22794	0.614572405
mmu-miR-361-3p	3164	3769	775.1793644	982.6937437	0.342211705	Up	6.30E-23	1.33E-21
mmu-miR-1934-5p	21	25	5.144995781	6.518265745	0.341318277	Up	0.425454	0.812345934
mmu-miR-1946a	32	38	7.839993571	9.907763932	0.337707023	Up	0.329808	0.760820621
mmu-miR-7027-3p	11	13	2.69499779	3.389498187	0.330787609	Up	0.578344	0.956587962
mmu-miR-1912-5p	11	13	2.69499779	3.389498187	0.330787609	Up	0.578344	0.955763317
mmu-miR-7648-3p	11	13	2.69499779	3.389498187	0.330787609	Up	0.578344	0.954940093
mmu-miR-362-5p	558	655	136.7098879	170.7785625	0.321009294	Up	0.000109445	0.001018472
mmu-miR-378b	41	48	10.04499176	12.51507023	0.317190006	Up	0.301468	0.715240292
mmu-miR-92a-2-5p	6	7	1.469998795	1.825114409	0.312171931	Up	0.700942	0.920977254
mmu-miR-1188-5p	6	7	1.469998795	1.825114409	0.312171931	Up	0.700942	0.920346448
mmu-miR-7059-3p	6	7	1.469998795	1.825114409	0.312171931	Up	0.700942	0.919716505
mmu-miR-5110	6	7	1.469998795	1.825114409	0.312171931	Up	0.700942	0.919087424
mmu-miR-7006-3p	6	7	1.469998795	1.825114409	0.312171931	Up	0.700942	0.918459203
mmu-miR-144-5p	6	7	1.469998795	1.825114409	0.312171931	Up	0.700942	0.91783184
mmu-miR-301b-5p	6	7	1.469998795	1.825114409	0.312171931	Up	0.700942	0.917205334
mmu-miR-6240	12	14	2.939997589	3.650228817	0.312171931	Up	0.584466	0.907223743
mmu-miR-8102	25	29	6.124994978	7.561188264	0.303904315	Up	0.441076	0.833868533
mmu-miR-126b-3p	75	87	18.37498493	22.68356479	0.303904315	Up	0.1810966	0.541594668
mmu-miR-9768-5p	13	15	3.184997388	3.910959447	0.296230387	Up	0.589682	0.912365128
mmu-miR-216a-3p	13	15	3.184997388	3.910959447	0.296230387	Up	0.589682	0.91162935
mmu-miR-28a-5p	632	725	154.839873	189.0297066	0.287835947	Up	0.000242122	0.002148833
mmu-miR-758-5p	7	8	1.714998594	2.085845038	0.282424588	Up	0.707664	0.925369637
mmu-miR-3078-3p	7	8	1.714998594	2.085845038	0.282424588	Up	0.707664	0.924738847
mmu-miR-5619-3p	7	8	1.714998594	2.085845038	0.282424588	Up	0.707664	0.924108916
mmu-miR-369-5p	7	8	1.714998594	2.085845038	0.282424588	Up	0.707664	0.923479842
mmu-miR-186-3p	7	8	1.714998594	2.085845038	0.282424588	Up	0.707664	0.922851624
mmu-miR-8107	7	8	1.714998594	2.085845038	0.282424588	Up	0.707664	0.922224261
mmu-let-7f-2-3p	7	8	1.714998594	2.085845038	0.282424588	Up	0.707664	0.92159775
mmu-miR-466c-5p	52	59	12.73998955	15.38310716	0.271982841	Up	0.321714	0.749362987
mmu-miR-378a-3p	5259	5957	1288.453943	1553.172362	0.269576972	Up	4.80E-23	1.03E-21
mmu-miR-365-3p	339	383	83.05493189	99.85983121	0.265838629	Up	0.01339726	0.080007936
mmu-miR-8109	24	27	5.879995178	7.039727005	0.259704511	Up	0.521682	0.910805459
mmu-miR-6956-5p	8	9	1.959998393	2.346575668	0.259704511	Up	0.71261	0.925523963
mmu-miR-6342	8	9	1.959998393	2.346575668	0.259704511	Up	0.71261	0.924897339
mmu-miR-3112-5p	8	9	1.959998393	2.346575668	0.259704511	Up	0.71261	0.924271563
mmu-miR-152-3p	9230	10383	2261.348146	2707.166129	0.259600304	Up	2.40E-36	6.77E-35
mmu-miR-1950	25	28	6.124994978	7.300457634	0.253278242	Up	0.523954	0.91393978
mmu-miR-194-5p	1614	1805	395.4296757	470.6187868	0.251137768	Up	3.67E-07	4.24E-06
mmu-let-7d-5p	11635	12989	2850.572663	3386.63015	0.248598664	Up	1.36E-41	4.22E-40
mmu-miR-7673-5p	26	29	6.369994777	7.561188264	0.247320787	Up	0.52601	0.91171896
mmu-miR-101a-3p	2264	2523	554.6795452	657.823379	0.246045758	Up	3.73E-09	4.94E-08
mmu-miR-33-5p	35	39	8.574992969	10.16849456	0.245898712	Up	0.46438	0.859282297
mmu-miR-532-3p	169	188	41.40496605	49.0173584	0.243488925	Up	0.1111756	0.402880199
mmu-miR-668-3p	9	10	2.204998192	2.607306298	0.241782603	Up	0.716256	0.927745103
mmu-miR-743b-5p	9	10	2.204998192	2.607306298	0.241782603	Up	0.716256	0.927118671
mmu-miR-3618-3p	27	30	6.614994576	7.821918894	0.241782603	Up	0.52787	0.914116341
mmu-miR-301a-3p	36	40	8.819992768	10.42922519	0.241782603	Up	0.465888	0.861241365
mmu-let-7j	16845	18705	4127.021616	4876.96643	0.240883047	Up	9.43E-56	3.77E-54
mmu-miR-486b-5p	37	41	9.064992567	10.68995582	0.237878149	Up	0.467286	0.859680674
mmu-miR-362-3p	288	319	70.55994214	83.17307091	0.237267122	Up	0.042933	0.20024954
mmu-miR-183-5p	45391	50229	11120.78588	13096.2388	0.23589379	Up	7.90E-141	4.20E-139
mmu-miR-106b-5p	2928	3238	717.3594118	844.2457793	0.234966942	Up	1.66E-10	2.35E-09
mmu-miR-6375	10	11	2.449997991	2.868036928	0.227283034	Up	0.718924	0.929944202
mmu-miR-1249-5p	10	11	2.449997991	2.868036928	0.227283034	Up	0.718924	0.929317133
mmu-miR-7687-3p	10	11	2.449997991	2.868036928	0.227283034	Up	0.718924	0.928690908
mmu-miR-146b-5p	2128	2327	521.3595725	606.7201755	0.21875257	Up	4.25E-07	4.88E-06
mmu-miR-7059-5p	11	12	2.69499779	3.128767558	0.215310392	Up	0.720838	0.930536327
mmu-miR-7020-5p	11	12	2.69499779	3.128767558	0.215310392	Up	0.720838	0.929910125
mmu-miR-155-5p	5239	5703	1283.553947	1486.946782	0.212209081	Up	1.48E-14	2.51E-13
mmu-miR-6944-3p	13	14	3.184997388	3.650228817	0.196694714	Up	0.72301	0.931458448
mmu-miR-425-5p	547	589	134.0148901	153.570341	0.196506311	Up	0.0217658	0.118874754
mmu-miR-3967	14	15	3.429997187	3.910959447	0.189315183	Up	0.72348	0.931437985
mmu-miR-3154	14	15	3.429997187	3.910959447	0.189315183	Up	0.72348	0.930812859
mmu-miR-182-5p	157104	167708	38490.44844	43726.61246	0.184011106	Up	5.27E-289	4.21E-287
mmu-miR-3082-5p	16	17	3.919996786	4.432420707	0.177242351	Up	0.723534	0.930258
mmu-miR-210-3p	660	701	161.6998674	182.7721715	0.17672793	Up	0.0238928	0.12722916
mmu-miR-3068-3p	253	268	61.98494917	69.87580879	0.172875126	Up	0.1715268	0.523593751
mmu-miR-499-5p	35	37	8.574992969	9.647033303	0.169949858	Up	0.616768	0.946632711
mmu-miR-20b-5p	19	20	4.654996183	5.214612596	0.163780091	Up	0.722068	0.930870448
mmu-miR-183-3p	98	103	24.00998031	26.85525487	0.161570193	Up	0.427076	0.813821761
mmu-let-7g-5p	119255	124968	29217.45104	32582.98534	0.157288472	Up	9.99E-160	5.98E-158
mmu-miR-140-5p	790	825	193.5498413	215.1027696	0.152320976	Up	0.0339242	0.164639725
mmu-let-7a-5p	40089	41724	9821.796946	10878.7248	0.147450552	Up	2.37E-48	8.13E-47
mmu-miR-193a-3p	26	27	6.369994777	7.039727005	0.144227294	Up	0.714772	0.926448901
mmu-miR-872-3p	339	352	83.05493189	91.77718169	0.144069665	Up	0.1893504	0.549976844
mmu-miR-29a-3p	12641	13099	3097.04246	3415.31052	0.141125592	Up	4.36E-15	7.46E-14
mmu-miR-3966	28	29	6.859994375	7.561188264	0.140405583	Up	0.712146	0.926176311
mmu-miR-493-5p	179	185	43.85496404	48.23516651	0.137345193	Up	0.3636	0.759282353
mmu-miR-6948-3p	31	32	7.594993772	8.343380154	0.135583199	Up	0.70796	0.921357312
mmu-miR-298-5p	724	746	177.3798545	194.5050498	0.132965443	Up	0.0773084	0.314650112
mmu-miR-181c-3p	73	75	17.88498533	19.55479724	0.128773641	Up	0.586444	0.909557563
mmu-miR-669c-5p	37	38	9.064992567	9.907763932	0.128253658	Up	0.699066	0.919773179
mmu-miR-3968	1322	1356	323.8897344	353.550734	0.126414511	Up	0.023412	0.125716538
mmu-miR-3079-5p	42	43	10.28999156	11.21141708	0.123726842	Up	0.691396	0.916601751
mmu-miR-181a-1-3p	411	420	100.6949174	109.5068645	0.121030444	Up	0.22656	0.611712
mmu-miR-30c-2-3p	2077	2122	508.8645827	553.2703964	0.12070295	Up	0.00673094	0.043010707
mmu-miR-29b-3p	917	935	224.6648158	243.7831389	0.117824141	Up	0.0789204	0.319178073
mmu-miR-10b-5p	14660	14862	3591.697055	3874.97862	0.109522681	Up	7.08E-11	1.01E-09
mmu-miR-93-5p	17546	17684	4298.766475	4610.760457	0.101081976	Up	4.95E-11	7.19E-10
mmu-miR-96-5p	43429	43730	10640.09628	11401.75044	0.099744125	Up	1.97E-24	4.39E-23
mmu-miR-148b-3p	6583	6588	1612.833677	1717.693389	0.090874867	Up	0.000303036	0.002652603
mmu-let-7i-5p	500579	500785	122641.7544	130569.9884	0.090373091	Up	2.15E-215	1.58E-213
mmu-miR-7237-5p	7	7	1.714998594	1.825114409	0.08977951	Up	0.902532	1.06733735
mmu-miR-216b-3p	7	7	1.714998594	1.825114409	0.08977951	Up	0.902532	1.066679312
mmu-miR-184-3p	7	7	1.714998594	1.825114409	0.08977951	Up	0.902532	1.066022085
mmu-miR-701-5p	7	7	1.714998594	1.825114409	0.08977951	Up	0.902532	1.065365667
mmu-miR-127-5p	7	7	1.714998594	1.825114409	0.08977951	Up	0.902532	1.064710058
mmu-miR-344f-5p	7	7	1.714998594	1.825114409	0.08977951	Up	0.902532	1.064055255
mmu-miR-6997-3p	7	7	1.714998594	1.825114409	0.08977951	Up	0.902532	1.063401256
mmu-miR-7681-3p	7	7	1.714998594	1.825114409	0.08977951	Up	0.902532	1.062748061
mmu-miR-706	7	7	1.714998594	1.825114409	0.08977951	Up	0.902532	1.062095669
mmu-miR-5123	7	7	1.714998594	1.825114409	0.08977951	Up	0.902532	1.061444076
mmu-miR-669a-5p	98	98	24.00998031	25.55160172	0.08977951	Up	0.66209	0.953588678
mmu-miR-5621-3p	9	9	2.204998192	2.346575668	0.08977951	Up	0.890758	1.058637995
mmu-miR-26a-1-3p	9	9	2.204998192	2.346575668	0.08977951	Up	0.890758	1.057982086
mmu-miR-6954-3p	6	6	1.469998795	1.564383779	0.08977951	Up	0.909	1.063180598
mmu-miR-7004-3p	6	6	1.469998795	1.564383779	0.08977951	Up	0.909	1.062532317
mmu-miR-470-5p	6	6	1.469998795	1.564383779	0.08977951	Up	0.909	1.061884826
mmu-miR-7224-5p	6	6	1.469998795	1.564383779	0.08977951	Up	0.909	1.061238124
mmu-miR-3572-3p	6	6	1.469998795	1.564383779	0.08977951	Up	0.909	1.060592209
mmu-miR-6912-3p	6	6	1.469998795	1.564383779	0.08977951	Up	0.909	1.05994708
mmu-miR-7666-5p	6	6	1.469998795	1.564383779	0.08977951	Up	0.909	1.059302736
mmu-miR-598-5p	6	6	1.469998795	1.564383779	0.08977951	Up	0.909	1.058659174
mmu-miR-6918-5p	17	17	4.164996585	4.432420707	0.08977951	Up	0.852998	1.029721137
mmu-miR-341-5p	17	17	4.164996585	4.432420707	0.08977951	Up	0.852998	1.029073106
mmu-miR-764-5p	3	3	0.734999397	0.782191889	0.08977951	Up	0.932056	1.062909787
mmu-miR-7065-3p	3	3	0.734999397	0.782191889	0.08977951	Up	0.932056	1.062277855
mmu-miR-1955-3p	3	3	0.734999397	0.782191889	0.08977951	Up	0.932056	1.061646674
mmu-miR-3070-5p	3	3	0.734999397	0.782191889	0.08977951	Up	0.932056	1.061016242
mmu-miR-6241	3	3	0.734999397	0.782191889	0.08977951	Up	0.932056	1.060386559
mmu-miR-181a-2-3p	3	3	0.734999397	0.782191889	0.08977951	Up	0.932056	1.059757623
mmu-miR-7070-5p	3	3	0.734999397	0.782191889	0.08977951	Up	0.932056	1.059129432
mmu-miR-6953-5p	3	3	0.734999397	0.782191889	0.08977951	Up	0.932056	1.058501986
mmu-miR-7088-3p	3	3	0.734999397	0.782191889	0.08977951	Up	0.932056	1.057875282
mmu-miR-346-5p	3	3	0.734999397	0.782191889	0.08977951	Up	0.932056	1.057249321
mmu-miR-7216-3p	3	3	0.734999397	0.782191889	0.08977951	Up	0.932056	1.056624099
mmu-miR-7043-5p	3	3	0.734999397	0.782191889	0.08977951	Up	0.932056	1.055999617
mmu-miR-6945-5p	3	3	0.734999397	0.782191889	0.08977951	Up	0.932056	1.055375872
mmu-miR-7242-5p	3	3	0.734999397	0.782191889	0.08977951	Up	0.932056	1.054752864
mmu-miR-7680-5p	3	3	0.734999397	0.782191889	0.08977951	Up	0.932056	1.054130591
mmu-miR-1b-3p	3	3	0.734999397	0.782191889	0.08977951	Up	0.932056	1.053509052
mmu-miR-298-3p	3	3	0.734999397	0.782191889	0.08977951	Up	0.932056	1.052888245
mmu-miR-433-3p	3	3	0.734999397	0.782191889	0.08977951	Up	0.932056	1.05226817
mmu-miR-6924-3p	3	3	0.734999397	0.782191889	0.08977951	Up	0.932056	1.051648824
mmu-miR-7647-3p	3	3	0.734999397	0.782191889	0.08977951	Up	0.932056	1.051030207
mmu-miR-6346	3	3	0.734999397	0.782191889	0.08977951	Up	0.932056	1.050412317
mmu-miR-299b-5p	3	3	0.734999397	0.782191889	0.08977951	Up	0.932056	1.049795154
mmu-miR-5119	3	3	0.734999397	0.782191889	0.08977951	Up	0.932056	1.049178715
mmu-miR-3569-3p	3	3	0.734999397	0.782191889	0.08977951	Up	0.932056	1.048563
mmu-miR-328-5p	3	3	0.734999397	0.782191889	0.08977951	Up	0.932056	1.047948007
mmu-miR-1197-3p	3	3	0.734999397	0.782191889	0.08977951	Up	0.932056	1.047333735
mmu-miR-7012-3p	3	3	0.734999397	0.782191889	0.08977951	Up	0.932056	1.046720183
mmu-miR-7018-5p	32	32	7.839993571	8.343380154	0.08977951	Up	0.801286	0.980258623
mmu-miR-6945-3p	8	8	1.959998393	2.085845038	0.08977951	Up	0.896474	1.064111863
mmu-miR-7004-5p	8	8	1.959998393	2.085845038	0.08977951	Up	0.896474	1.063453377
mmu-miR-7026-5p	8	8	1.959998393	2.085845038	0.08977951	Up	0.896474	1.062795707
mmu-miR-673-3p	8	8	1.959998393	2.085845038	0.08977951	Up	0.896474	1.062138849
mmu-miR-3103-5p	8	8	1.959998393	2.085845038	0.08977951	Up	0.896474	1.061482803
mmu-miR-7653-5p	5	5	1.224998996	1.303653149	0.08977951	Up	0.915974	1.066133672
mmu-miR-3094-3p	5	5	1.224998996	1.303653149	0.08977951	Up	0.915974	1.065486746
mmu-miR-7052-5p	5	5	1.224998996	1.303653149	0.08977951	Up	0.915974	1.064840605
mmu-miR-7214-3p	5	5	1.224998996	1.303653149	0.08977951	Up	0.915974	1.064195247
mmu-miR-6960-5p	18	18	4.409996384	4.693151336	0.08977951	Up	0.848962	1.025494741
mmu-miR-7041-5p	5	5	1.224998996	1.303653149	0.08977951	Up	0.915974	1.063550671
mmu-miR-5104	5	5	1.224998996	1.303653149	0.08977951	Up	0.915974	1.062906875
mmu-miR-1231-5p	5	5	1.224998996	1.303653149	0.08977951	Up	0.915974	1.062263858
mmu-miR-6998-5p	1	1	0.244999799	0.26073063	0.08977951	Up	0.95338	1.026181617
mmu-miR-6373	1	1	0.244999799	0.26073063	0.08977951	Up	0.95338	1.025605758
mmu-miR-6376	1	1	0.244999799	0.26073063	0.08977951	Up	0.95338	1.025030544
mmu-miR-367-3p	1	1	0.244999799	0.26073063	0.08977951	Up	0.95338	1.024455975
mmu-miR-1928	1	1	0.244999799	0.26073063	0.08977951	Up	0.95338	1.02388205
mmu-miR-103-1-5p	1	1	0.244999799	0.26073063	0.08977951	Up	0.95338	1.023308768
mmu-miR-376b-3p	1	1	0.244999799	0.26073063	0.08977951	Up	0.95338	1.022736128
mmu-miR-3059-5p	2	2	0.489999598	0.52146126	0.08977951	Up	0.941744	1.052666617
mmu-miR-6957-5p	2	2	0.489999598	0.52146126	0.08977951	Up	0.941744	1.052053175
mmu-miR-376c-3p	1	1	0.244999799	0.26073063	0.08977951	Up	0.95338	1.022164128
mmu-miR-3069-5p	1	1	0.244999799	0.26073063	0.08977951	Up	0.95338	1.021592767
mmu-miR-20b-3p	2	2	0.489999598	0.52146126	0.08977951	Up	0.941744	1.051440447
mmu-miR-5618-3p	1	1	0.244999799	0.26073063	0.08977951	Up	0.95338	1.021022045
mmu-miR-6905-3p	1	1	0.244999799	0.26073063	0.08977951	Up	0.95338	1.02045196
mmu-miR-344g-3p	2	2	0.489999598	0.52146126	0.08977951	Up	0.941744	1.050828433
mmu-miR-344h-3p	1	1	0.244999799	0.26073063	0.08977951	Up	0.95338	1.019882511
mmu-miR-7011-5p	15	15	3.674996987	3.910959447	0.08977951	Up	0.861436	1.034694744
mmu-miR-544-5p	1	1	0.244999799	0.26073063	0.08977951	Up	0.95338	1.019313698
mmu-miR-7238-3p	1	1	0.244999799	0.26073063	0.08977951	Up	0.95338	1.018745518
mmu-miR-129-2-3p	2	2	0.489999598	0.52146126	0.08977951	Up	0.941744	1.050217131
mmu-miR-7057-3p	2	2	0.489999598	0.52146126	0.08977951	Up	0.941744	1.04960654
mmu-miR-653-5p	1	1	0.244999799	0.26073063	0.08977951	Up	0.95338	1.018177972
mmu-miR-6935-3p	2	2	0.489999598	0.52146126	0.08977951	Up	0.941744	1.048996658
mmu-miR-6978-3p	1	1	0.244999799	0.26073063	0.08977951	Up	0.95338	1.017611058
mmu-miR-7051-3p	2	2	0.489999598	0.52146126	0.08977951	Up	0.941744	1.048387484
mmu-miR-7038-3p	2	2	0.489999598	0.52146126	0.08977951	Up	0.941744	1.047779018
mmu-miR-879-3p	2	2	0.489999598	0.52146126	0.08977951	Up	0.941744	1.047171258
mmu-miR-466l-5p	1	1	0.244999799	0.26073063	0.08977951	Up	0.95338	1.017044775
mmu-miR-203-5p	1	1	0.244999799	0.26073063	0.08977951	Up	0.95338	1.016479121
mmu-miR-6905-5p	1	1	0.244999799	0.26073063	0.08977951	Up	0.95338	1.015914097
mmu-miR-465d-5p	1	1	0.244999799	0.26073063	0.08977951	Up	0.95338	1.0153497
mmu-miR-466j	1	1	0.244999799	0.26073063	0.08977951	Up	0.95338	1.01478593
mmu-miR-6967-5p	1	1	0.244999799	0.26073063	0.08977951	Up	0.95338	1.014222786
mmu-miR-1952	2	2	0.489999598	0.52146126	0.08977951	Up	0.941744	1.046564202
mmu-miR-6964-3p	1	1	0.244999799	0.26073063	0.08977951	Up	0.95338	1.013660266
mmu-miR-494-5p	1	1	0.244999799	0.26073063	0.08977951	Up	0.95338	1.01309837
mmu-miR-448-5p	1	1	0.244999799	0.26073063	0.08977951	Up	0.95338	1.012537097
mmu-miR-7051-5p	1	1	0.244999799	0.26073063	0.08977951	Up	0.95338	1.011976445
mmu-miR-6990-3p	1	1	0.244999799	0.26073063	0.08977951	Up	0.95338	1.011416414
mmu-miR-6993-3p	1	1	0.244999799	0.26073063	0.08977951	Up	0.95338	1.010857002
mmu-miR-344b-5p	2	2	0.489999598	0.52146126	0.08977951	Up	0.941744	1.045957849
mmu-miR-290a-3p	1	1	0.244999799	0.26073063	0.08977951	Up	0.95338	1.010298209
mmu-miR-7210-3p	1	1	0.244999799	0.26073063	0.08977951	Up	0.95338	1.009740033
mmu-miR-297a-3p	2	2	0.489999598	0.52146126	0.08977951	Up	0.941744	1.045352199
mmu-miR-669b-5p	2	2	0.489999598	0.52146126	0.08977951	Up	0.941744	1.04474725
mmu-miR-384-3p	1	1	0.244999799	0.26073063	0.08977951	Up	0.95338	1.009182474
mmu-miR-377-5p	2	2	0.489999598	0.52146126	0.08977951	Up	0.941744	1.044143001
mmu-miR-6937-3p	2	2	0.489999598	0.52146126	0.08977951	Up	0.941744	1.04353945
mmu-miR-467f	1	1	0.244999799	0.26073063	0.08977951	Up	0.95338	1.00862553
mmu-miR-133c	1	1	0.244999799	0.26073063	0.08977951	Up	0.95338	1.0080692
mmu-miR-670-5p	1	1	0.244999799	0.26073063	0.08977951	Up	0.95338	1.007513484
mmu-miR-5617-5p	1	1	0.244999799	0.26073063	0.08977951	Up	0.95338	1.00695838
mmu-miR-669e-3p	1	1	0.244999799	0.26073063	0.08977951	Up	0.95338	1.006403888
mmu-miR-488-5p	1	1	0.244999799	0.26073063	0.08977951	Up	0.95338	1.005850006
mmu-miR-669j	1	1	0.244999799	0.26073063	0.08977951	Up	0.95338	1.005296733
mmu-miR-299b-3p	2	2	0.489999598	0.52146126	0.08977951	Up	0.941744	1.042936596
mmu-miR-122-3p	1	1	0.244999799	0.26073063	0.08977951	Up	0.95338	1.004744068
mmu-miR-463-3p	1	1	0.244999799	0.26073063	0.08977951	Up	0.95338	1.004192011
mmu-miR-7037-3p	1	1	0.244999799	0.26073063	0.08977951	Up	0.95338	1.00364056
mmu-miR-7221-5p	2	2	0.489999598	0.52146126	0.08977951	Up	0.941744	1.042334439
mmu-miR-219a-5p	1	1	0.244999799	0.26073063	0.08977951	Up	0.95338	1.003089715
mmu-miR-344e-3p	1	1	0.244999799	0.26073063	0.08977951	Up	0.95338	1.002539473
mmu-miR-6920-5p	2	2	0.489999598	0.52146126	0.08977951	Up	0.941744	1.041732976
mmu-miR-3100-3p	1	1	0.244999799	0.26073063	0.08977951	Up	0.95338	1.001989836
mmu-miR-6961-5p	1	1	0.244999799	0.26073063	0.08977951	Up	0.95338	1.0014408
mmu-miR-5129-5p	1	1	0.244999799	0.26073063	0.08977951	Up	0.95338	1.000892366
mmu-miR-6335	2	2	0.489999598	0.52146126	0.08977951	Up	0.941744	1.041132208
mmu-miR-7024-5p	2	2	0.489999598	0.52146126	0.08977951	Up	0.941744	1.040532131
mmu-miR-466d-5p	1	1	0.244999799	0.26073063	0.08977951	Up	0.95338	1.000344532
mmu-miR-101b-5p	1	1	0.244999799	0.26073063	0.08977951	Up	0.95338	0.999797298
mmu-miR-7213-5p	2	2	0.489999598	0.52146126	0.08977951	Up	0.941744	1.039932747
mmu-miR-382-3p	1	1	0.244999799	0.26073063	0.08977951	Up	0.95338	0.999250662
mmu-miR-7228-3p	1	1	0.244999799	0.26073063	0.08977951	Up	0.95338	0.998704623
mmu-miR-543-3p	2	2	0.489999598	0.52146126	0.08977951	Up	0.941744	1.039334052
mmu-miR-7223-3p	1	1	0.244999799	0.26073063	0.08977951	Up	0.95338	0.998159181
mmu-miR-7069-3p	1	1	0.244999799	0.26073063	0.08977951	Up	0.95338	0.997614334
mmu-miR-1193-3p	1	1	0.244999799	0.26073063	0.08977951	Up	0.95338	0.997070082
mmu-miR-6396	2	2	0.489999598	0.52146126	0.08977951	Up	0.941744	1.038736046
mmu-miR-6955-3p	1	1	0.244999799	0.26073063	0.08977951	Up	0.95338	0.996526423
mmu-miR-590-3p	1	1	0.244999799	0.26073063	0.08977951	Up	0.95338	0.995983357
mmu-miR-3104-3p	1	1	0.244999799	0.26073063	0.08977951	Up	0.95338	0.995440882
mmu-miR-687	1	1	0.244999799	0.26073063	0.08977951	Up	0.95338	0.994898998
mmu-miR-184-5p	1	1	0.244999799	0.26073063	0.08977951	Up	0.95338	0.994357704
mmu-miR-3073a-3p	2	2	0.489999598	0.52146126	0.08977951	Up	0.941744	1.038138728
mmu-miR-7659-3p	2	2	0.489999598	0.52146126	0.08977951	Up	0.941744	1.037542097
mmu-miR-3067-3p	2	2	0.489999598	0.52146126	0.08977951	Up	0.941744	1.03694615
mmu-miR-421-5p	2	2	0.489999598	0.52146126	0.08977951	Up	0.941744	1.036350889
mmu-miR-6389	1	1	0.244999799	0.26073063	0.08977951	Up	0.95338	0.993816998
mmu-miR-7064-5p	1	1	0.244999799	0.26073063	0.08977951	Up	0.95338	0.99327688
mmu-miR-6956-3p	2	2	0.489999598	0.52146126	0.08977951	Up	0.941744	1.03575631
mmu-miR-3106-3p	1	1	0.244999799	0.26073063	0.08977951	Up	0.95338	0.992737349
mmu-miR-3962	1	1	0.244999799	0.26073063	0.08977951	Up	0.95338	0.992198404
mmu-miR-6969-3p	2	2	0.489999598	0.52146126	0.08977951	Up	0.941744	1.035162413
mmu-miR-154-3p	1	1	0.244999799	0.26073063	0.08977951	Up	0.95338	0.991660043
mmu-miR-743a-5p	1	1	0.244999799	0.26073063	0.08977951	Up	0.95338	0.991122267
mmu-miR-3075-3p	1	1	0.244999799	0.26073063	0.08977951	Up	0.95338	0.990585073
mmu-miR-135b-3p	2	2	0.489999598	0.52146126	0.08977951	Up	0.941744	1.034569197
mmu-miR-208b-5p	1	1	0.244999799	0.26073063	0.08977951	Up	0.95338	0.990048462
mmu-miR-6368	2	2	0.489999598	0.52146126	0.08977951	Up	0.941744	1.03397666
mmu-miR-137-3p	1	1	0.244999799	0.26073063	0.08977951	Up	0.95338	0.989512431
mmu-miR-290b-5p	1	1	0.244999799	0.26073063	0.08977951	Up	0.95338	0.988976981
mmu-miR-487b-3p	2	2	0.489999598	0.52146126	0.08977951	Up	0.941744	1.033384801
mmu-miR-495-5p	1	1	0.244999799	0.26073063	0.08977951	Up	0.95338	0.988442109
mmu-miR-599	1	1	0.244999799	0.26073063	0.08977951	Up	0.95338	0.987907816
mmu-miR-290b-3p	1	1	0.244999799	0.26073063	0.08977951	Up	0.95338	0.9873741
mmu-miR-7040-3p	2	2	0.489999598	0.52146126	0.08977951	Up	0.941744	1.03279362
mmu-miR-295-3p	1	1	0.244999799	0.26073063	0.08977951	Up	0.95338	0.986840961
mmu-miR-3961	1	1	0.244999799	0.26073063	0.08977951	Up	0.95338	0.986308397
mmu-miR-5618-5p	1	1	0.244999799	0.26073063	0.08977951	Up	0.95338	0.985776408
mmu-miR-3544-3p	1	1	0.244999799	0.26073063	0.08977951	Up	0.95338	0.985244992
mmu-miR-669d-2-3p	1	1	0.244999799	0.26073063	0.08977951	Up	0.95338	0.984714149
mmu-miR-7233-5p	2	2	0.489999598	0.52146126	0.08977951	Up	0.941744	1.032203115
mmu-miR-7233-3p	1	1	0.244999799	0.26073063	0.08977951	Up	0.95338	0.984183877
mmu-miR-7664-5p	1	1	0.244999799	0.26073063	0.08977951	Up	0.95338	0.983654177
mmu-miR-196a-2-3p	1	1	0.244999799	0.26073063	0.08977951	Up	0.95338	0.983125046
mmu-miR-3101-5p	2	2	0.489999598	0.52146126	0.08977951	Up	0.941744	1.031613285
mmu-miR-6969-5p	2	2	0.489999598	0.52146126	0.08977951	Up	0.941744	1.031024128
mmu-miR-568	1	1	0.244999799	0.26073063	0.08977951	Up	0.95338	0.982596484
mmu-miR-6417	1	1	0.244999799	0.26073063	0.08977951	Up	0.95338	0.98206849
mmu-miR-7077-3p	1	1	0.244999799	0.26073063	0.08977951	Up	0.95338	0.981541063
mmu-miR-410-3p	2	2	0.489999598	0.52146126	0.08977951	Up	0.941744	1.030435644
mmu-miR-7072-3p	1	1	0.244999799	0.26073063	0.08977951	Up	0.95338	0.981014203
mmu-miR-883b-5p	2	2	0.489999598	0.52146126	0.08977951	Up	0.941744	1.029847831
mmu-miR-542-5p	10	10	2.449997991	2.607306298	0.08977951	Up	0.885332	1.054149965
mmu-miR-1190	1	1	0.244999799	0.26073063	0.08977951	Up	0.95338	0.980487908
mmu-miR-449c-3p	1	1	0.244999799	0.26073063	0.08977951	Up	0.95338	0.979962177
SO:unsorted	1	1	0.244999799	0.26073063	0.08977951	Up	0.95338	0.97943701
mmu-miR-6400	2	2	0.489999598	0.52146126	0.08977951	Up	0.941744	1.029260689
mmu-miR-200c-5p	1	1	0.244999799	0.26073063	0.08977951	Up	0.95338	0.978912405
mmu-miR-7076-5p	1	1	0.244999799	0.26073063	0.08977951	Up	0.95338	0.978388362
mmu-miR-337-5p	2	2	0.489999598	0.52146126	0.08977951	Up	0.941744	1.028674215
mmu-miR-5626-5p	1	1	0.244999799	0.26073063	0.08977951	Up	0.95338	0.97786488
mmu-miR-6362	1	1	0.244999799	0.26073063	0.08977951	Up	0.95338	0.977341957
mmu-miR-6338	1	1	0.244999799	0.26073063	0.08977951	Up	0.95338	0.976819594
mmu-miR-133a-3p	2	2	0.489999598	0.52146126	0.08977951	Up	0.941744	1.02808841
mmu-miR-1199-3p	10	10	2.449997991	2.607306298	0.08977951	Up	0.885332	1.05349562
mmu-miR-205-3p	2	2	0.489999598	0.52146126	0.08977951	Up	0.941744	1.027503271
mmu-miR-3087-5p	1	1	0.244999799	0.26073063	0.08977951	Up	0.95338	0.976297788
mmu-miR-1898	1	1	0.244999799	0.26073063	0.08977951	Up	0.95338	0.97577654
mmu-miR-7094-1-5p	1	1	0.244999799	0.26073063	0.08977951	Up	0.95338	0.975255848
mmu-miR-6921-5p	2	2	0.489999598	0.52146126	0.08977951	Up	0.941744	1.026918799
mmu-miR-495-3p	2	2	0.489999598	0.52146126	0.08977951	Up	0.941744	1.02633499
mmu-miR-494-3p	1	1	0.244999799	0.26073063	0.08977951	Up	0.95338	0.974735712
mmu-miR-294-3p	1	1	0.244999799	0.26073063	0.08977951	Up	0.95338	0.97421613
mmu-miR-688	1	1	0.244999799	0.26073063	0.08977951	Up	0.95338	0.973697102
mmu-miR-743b-3p	1	1	0.244999799	0.26073063	0.08977951	Up	0.95338	0.973178626
mmu-miR-471-3p	1	1	0.244999799	0.26073063	0.08977951	Up	0.95338	0.972660703
mmu-miR-7235-5p	2	2	0.489999598	0.52146126	0.08977951	Up	0.941744	1.025751845
mmu-miR-6925-5p	2	2	0.489999598	0.52146126	0.08977951	Up	0.941744	1.025169363
mmu-miR-106a-3p	2	2	0.489999598	0.52146126	0.08977951	Up	0.941744	1.024587541
mmu-miR-7048-3p	1	1	0.244999799	0.26073063	0.08977951	Up	0.95338	0.97214333
mmu-miR-291a-5p	2	2	0.489999598	0.52146126	0.08977951	Up	0.941744	1.02400638
mmu-miR-6350	1	1	0.244999799	0.26073063	0.08977951	Up	0.95338	0.971626507
mmu-miR-684	1	1	0.244999799	0.26073063	0.08977951	Up	0.95338	0.971110234
mmu-miR-124-3p	1	1	0.244999799	0.26073063	0.08977951	Up	0.95338	0.970594509
mmu-miR-291a-3p	2	2	0.489999598	0.52146126	0.08977951	Up	0.941744	1.023425878
mmu-miR-211-3p	2	2	0.489999598	0.52146126	0.08977951	Up	0.941744	1.022846033
mmu-miR-434-3p	2	2	0.489999598	0.52146126	0.08977951	Up	0.941744	1.022266845
mmu-miR-19b-2-5p	1	1	0.244999799	0.26073063	0.08977951	Up	0.95338	0.970079331
mmu-miR-665-5p	2	2	0.489999598	0.52146126	0.08977951	Up	0.941744	1.021688312
PN:bowtie2	1	1	0.244999799	0.26073063	0.08977951	Up	0.95338	0.9695647
mmu-miR-6915-3p	2	2	0.489999598	0.52146126	0.08977951	Up	0.941744	1.021110434
mmu-miR-99a-3p	2	2	0.489999598	0.52146126	0.08977951	Up	0.941744	1.02053321
mmu-miR-3073b-3p	2	2	0.489999598	0.52146126	0.08977951	Up	0.941744	1.019956637
mmu-miR-7072-5p	1	1	0.244999799	0.26073063	0.08977951	Up	0.95338	0.969050615
mmu-miR-302c-5p	1	1	0.244999799	0.26073063	0.08977951	Up	0.95338	0.968537075
mmu-miR-7002-5p	1	1	0.244999799	0.26073063	0.08977951	Up	0.95338	0.968024078
mmu-miR-7067-3p	1	1	0.244999799	0.26073063	0.08977951	Up	0.95338	0.967511625
mmu-miR-7086-3p	1	1	0.244999799	0.26073063	0.08977951	Up	0.95338	0.966999714
mmu-miR-6355	1	1	0.244999799	0.26073063	0.08977951	Up	0.95338	0.966488345
mmu-miR-376c-5p	1	1	0.244999799	0.26073063	0.08977951	Up	0.95338	0.965977516
mmu-miR-384-5p	1	1	0.244999799	0.26073063	0.08977951	Up	0.95338	0.965467227
mmu-miR-6921-3p	1	1	0.244999799	0.26073063	0.08977951	Up	0.95338	0.964957476
mmu-miR-133a-5p	2	2	0.489999598	0.52146126	0.08977951	Up	0.941744	1.019380716
mmu-miR-6353	2	2	0.489999598	0.52146126	0.08977951	Up	0.941744	1.018805445
mmu-miR-1948-3p	10	10	2.449997991	2.607306298	0.08977951	Up	0.885332	1.052842087
mmu-miR-509-3p	1	1	0.244999799	0.26073063	0.08977951	Up	0.95338	0.964448264
mmu-miR-669g	1	1	0.244999799	0.26073063	0.08977951	Up	0.95338	0.963939589
mmu-miR-3065-3p	2	2	0.489999598	0.52146126	0.08977951	Up	0.941744	1.018230822
mmu-miR-409-5p	2	2	0.489999598	0.52146126	0.08977951	Up	0.941744	1.017656848
mmu-miR-547-3p	1	1	0.244999799	0.26073063	0.08977951	Up	0.95338	0.96343145
mmu-miR-496a-3p	1	1	0.244999799	0.26073063	0.08977951	Up	0.95338	0.962923846
mmu-miR-669d-3p	1	1	0.244999799	0.26073063	0.08977951	Up	0.95338	0.962416777
mmu-miR-710	1	1	0.244999799	0.26073063	0.08977951	Up	0.95338	0.961910242
mmu-miR-3970	2	2	0.489999598	0.52146126	0.08977951	Up	0.941744	1.01708352
mmu-miR-7060-3p	2	2	0.489999598	0.52146126	0.08977951	Up	0.941744	1.016510838
mmu-miR-6917-5p	1	1	0.244999799	0.26073063	0.08977951	Up	0.95338	0.96140424
mmu-miR-8100	1	1	0.244999799	0.26073063	0.08977951	Up	0.95338	0.96089877
mmu-miR-463-5p	1	1	0.244999799	0.26073063	0.08977951	Up	0.95338	0.960393831
mmu-miR-3099-3p	1	1	0.244999799	0.26073063	0.08977951	Up	0.95338	0.959889422
mmu-miR-669o-5p	12	12	2.939997589	3.128767558	0.08977951	Up	0.875206	1.046643732
mmu-miR-1191b-5p	14	14	3.429997187	3.650228817	0.08977951	Up	0.865864	1.039362109
mmu-miR-194-2-3p	14	14	3.429997187	3.650228817	0.08977951	Up	0.865864	1.038711695
mmu-miR-675-5p	14	14	3.429997187	3.650228817	0.08977951	Up	0.865864	1.038062094
mmu-miR-6546-5p	4	4	0.979999196	1.042922519	0.08977951	Up	0.923588	1.065935097
mmu-miR-3077-3p	4	4	0.979999196	1.042922519	0.08977951	Up	0.923588	1.06529374
mmu-miR-8104	4	4	0.979999196	1.042922519	0.08977951	Up	0.923588	1.064653155
mmu-miR-297b-3p	4	4	0.979999196	1.042922519	0.08977951	Up	0.923588	1.064013339
mmu-miR-300-3p	4	4	0.979999196	1.042922519	0.08977951	Up	0.923588	1.063374292
mmu-miR-3095-3p	4	4	0.979999196	1.042922519	0.08977951	Up	0.923588	1.062736012
mmu-miR-3964	4	4	0.979999196	1.042922519	0.08977951	Up	0.923588	1.062098498
mmu-miR-6929-3p	4	4	0.979999196	1.042922519	0.08977951	Up	0.923588	1.061461748
mmu-miR-7679-3p	4	4	0.979999196	1.042922519	0.08977951	Up	0.923588	1.060825762
mmu-miR-3969	4	4	0.979999196	1.042922519	0.08977951	Up	0.923588	1.060190537
mmu-miR-105	4	4	0.979999196	1.042922519	0.08977951	Up	0.923588	1.059556072
mmu-miR-741-3p	4	4	0.979999196	1.042922519	0.08977951	Up	0.923588	1.058922366
mmu-miR-7674-3p	4	4	0.979999196	1.042922519	0.08977951	Up	0.923588	1.058289418
mmu-miR-7668-5p	4	4	0.979999196	1.042922519	0.08977951	Up	0.923588	1.057657226
mmu-miR-7012-5p	4	4	0.979999196	1.042922519	0.08977951	Up	0.923588	1.057025789
mmu-miR-6395	4	4	0.979999196	1.042922519	0.08977951	Up	0.923588	1.056395105
mmu-miR-7677-3p	4	4	0.979999196	1.042922519	0.08977951	Up	0.923588	1.055765174
mmu-miR-3104-5p	4	4	0.979999196	1.042922519	0.08977951	Up	0.923588	1.055135993
mmu-miR-203-3p	266	265	65.16994656	69.0936169	0.084345624	Up	0.500148	0.90966197
mmu-miR-500-3p	90	89	22.04998192	23.20502605	0.073659844	Up	0.73138	0.93845747
mmu-miR-3109-3p	40	39	9.799991964	10.16849456	0.053253634	Up	0.86712	1.037621124
mmu-miR-146a-5p	4226	4105	1035.369151	1070.299235	0.047868965	Up	0.1303028	0.452518963
mmu-miR-574-3p	198	192	48.50996022	50.06028092	0.04538539	Up	0.755118	0.948598431
mmu-let-7b-5p	40899	39593	10020.24678	10323.10783	0.042959327	Up	2.45E-05	0.000243823
mmu-miR-3072-3p	31	30	7.594993772	7.821918894	0.042473795	Up	0.905268	1.060109197
mmu-miR-3081-3p	293	282	71.78494114	73.5260376	0.034574008	Up	0.773096	0.967379264
mmu-miR-3960	25	24	6.124994978	6.257535115	0.030885821	Up	0.936402	1.047306088
mmu-miR-3473c	23	22	5.634995379	5.736073856	0.025649172	Up	0.948276	1.022410063
mmu-miR-6900-5p	60	57	14.69998795	14.8616459	0.015778928	Up	0.95017	1.023876273
mmu-miR-598-3p	75	71	18.37498493	18.51187472	0.010707939	Up	0.961808	0.96634483
mmu-let-7e-5p	14045	13283	3441.022178	3463.284956	0.009303905	Up	0.595716	0.918734973
mmu-miR-451a	127	120	31.11497449	31.28767558	0.007985419	Up	0.963492	0.967529683
mmu-miR-669p-5p	108	102	26.4599783	26.59452424	0.00731735	Up	0.968674	0.972224114
mmu-miR-672-3p	17	16	4.164996585	4.171690077	0.002316669	Up	0.99077	0.991804747
mmu-miR-6966-3p	17	16	4.164996585	4.171690077	0.002316669	Up	0.99077	0.991287103
mmu-miR-1899	12	1	2.939997589	0.26073063	-3.495182991	Down	0.00265274	0.01897501
mmu-miR-761	11	1	2.69499779	0.26073063	-3.369652109	Down	0.00480394	0.031865581
mmu-miR-6910-3p	9	1	2.204998192	0.26073063	-3.080145492	Down	0.01550412	0.090064843
mmu-miR-511-5p	16	2	3.919996786	0.52146126	-2.91022049	Down	0.00115922	0.008960584
mmu-miR-434-5p	8	1	1.959998393	0.26073063	-2.91022049	Down	0.0275804	0.143283541
mmu-miR-7021-5p	8	1	1.959998393	0.26073063	-2.91022049	Down	0.0275804	0.142896289
mmu-miR-465b-5p	7	1	1.714998594	0.26073063	-2.717575412	Down	0.0486626	0.22211001
mmu-miR-669m-5p	7	1	1.714998594	0.26073063	-2.717575412	Down	0.0486626	0.221582433
mmu-miR-675-3p	7	1	1.714998594	0.26073063	-2.717575412	Down	0.0486626	0.221057356
mmu-miR-6239	19	3	4.654996183	0.782191889	-2.573185503	Down	0.000827114	0.00666209
mmu-miR-3069-3p	12	2	2.939997589	0.52146126	-2.495182991	Down	0.010416	0.063590675
mmu-miR-763	6	1	1.469998795	0.26073063	-2.495182991	Down	0.0850116	0.334634984
mmu-miR-7078-3p	6	1	1.469998795	0.26073063	-2.495182991	Down	0.0850116	0.333949257
mmu-miR-3472	6	1	1.469998795	0.26073063	-2.495182991	Down	0.0850116	0.333266334
mmu-miR-7021-3p	6	1	1.469998795	0.26073063	-2.495182991	Down	0.0850116	0.332586198
mmu-miR-7049-3p	6	1	1.469998795	0.26073063	-2.495182991	Down	0.0850116	0.331908833
mmu-miR-7669-5p	6	1	1.469998795	0.26073063	-2.495182991	Down	0.0850116	0.331234222
mmu-miR-488-3p	6	1	1.469998795	0.26073063	-2.495182991	Down	0.0850116	0.330562347
mmu-miR-466h-5p	6	1	1.469998795	0.26073063	-2.495182991	Down	0.0850116	0.329893193
mmu-miR-5627-5p	12	2	2.939997589	0.52146126	-2.495182991	Down	0.010416	0.0633888
mmu-miR-195b	6	1	1.469998795	0.26073063	-2.495182991	Down	0.0850116	0.329226742
mmu-miR-7074-5p	6	1	1.469998795	0.26073063	-2.495182991	Down	0.0850116	0.328562978
mmu-miR-3108-5p	23	4	5.634995379	1.042922519	-2.433782446	Down	0.0003344	0.00287464
mmu-miR-6336	11	2	2.69499779	0.52146126	-2.369652109	Down	0.0177111	0.099859349
mmu-miR-1258-3p	49	9	12.00499016	2.346575668	-2.355005333	Down	1.86E-07	2.17E-06
mmu-miR-181c-5p	16	3	3.919996786	0.782191889	-2.325257989	Down	0.0039883	0.027403481
mmu-miR-6940-3p	16	3	3.919996786	0.782191889	-2.325257989	Down	0.0039883	0.027305611
mmu-miR-7659-5p	10	2	2.449997991	0.52146126	-2.232148585	Down	0.0298398	0.151731821
mmu-miR-667-3p	10	2	2.449997991	0.52146126	-2.232148585	Down	0.0298398	0.151330414
mmu-miR-134-3p	10	2	2.449997991	0.52146126	-2.232148585	Down	0.0298398	0.150931126
mmu-miR-7655-5p	10	2	2.449997991	0.52146126	-2.232148585	Down	0.0298398	0.150533938
mmu-miR-7686-3p	10	2	2.449997991	0.52146126	-2.232148585	Down	0.0298398	0.150138836
mmu-miR-3070-3p	10	2	2.449997991	0.52146126	-2.232148585	Down	0.0298398	0.149745803
mmu-miR-19b-1-5p	15	3	3.674996987	0.782191889	-2.232148585	Down	0.00664678	0.042614974
mmu-miR-28b	5	1	1.224998996	0.26073063	-2.232148585	Down	0.1467044	0.488250581
mmu-miR-6392-3p	5	1	1.224998996	0.26073063	-2.232148585	Down	0.1467044	0.487404393
mmu-miR-3965	5	1	1.224998996	0.26073063	-2.232148585	Down	0.1467044	0.486561133
mmu-miR-7058-5p	5	1	1.224998996	0.26073063	-2.232148585	Down	0.1467044	0.485720785
mmu-miR-6917-3p	5	1	1.224998996	0.26073063	-2.232148585	Down	0.1467044	0.484883336
mmu-miR-6935-5p	5	1	1.224998996	0.26073063	-2.232148585	Down	0.1467044	0.484048769
mmu-miR-541-3p	5	1	1.224998996	0.26073063	-2.232148585	Down	0.1467044	0.48321707
mmu-miR-6901-5p	5	1	1.224998996	0.26073063	-2.232148585	Down	0.1467044	0.482388224
mmu-miR-344i	5	1	1.224998996	0.26073063	-2.232148585	Down	0.1467044	0.481562217
mmu-miR-3089-5p	5	1	1.224998996	0.26073063	-2.232148585	Down	0.1467044	0.480739034
mmu-miR-6991-3p	5	1	1.224998996	0.26073063	-2.232148585	Down	0.1467044	0.47991866
mmu-miR-6954-5p	5	1	1.224998996	0.26073063	-2.232148585	Down	0.1467044	0.479101081
mmu-miR-449b	5	1	1.224998996	0.26073063	-2.232148585	Down	0.1467044	0.478286284
mmu-miR-7064-3p	5	1	1.224998996	0.26073063	-2.232148585	Down	0.1467044	0.477474253
mmu-miR-3062-3p	5	1	1.224998996	0.26073063	-2.232148585	Down	0.1467044	0.476664974
mmu-miR-465c-5p	5	1	1.224998996	0.26073063	-2.232148585	Down	0.1467044	0.475858435
mmu-miR-136-3p	5	1	1.224998996	0.26073063	-2.232148585	Down	0.1467044	0.47505462
mmu-miR-6537-3p	5	1	1.224998996	0.26073063	-2.232148585	Down	0.1467044	0.474253516
mmu-miR-302a-5p	5	1	1.224998996	0.26073063	-2.232148585	Down	0.1467044	0.473455109
mmu-miR-6984-3p	5	1	1.224998996	0.26073063	-2.232148585	Down	0.1467044	0.472659386
mmu-miR-3082-3p	5	1	1.224998996	0.26073063	-2.232148585	Down	0.1467044	0.471866334
mmu-miR-873a-5p	5	1	1.224998996	0.26073063	-2.232148585	Down	0.1467044	0.471075938
mmu-miR-207	5	1	1.224998996	0.26073063	-2.232148585	Down	0.1467044	0.470288185
mmu-miR-7219-5p	19	4	4.654996183	1.042922519	-2.158148004	Down	0.0025433	0.01832897
mmu-miR-1258-5p	45	10	11.02499096	2.607306298	-2.080145492	Down	3.77E-06	3.98E-05
mmu-miR-3073a-5p	9	2	2.204998192	0.52146126	-2.080145492	Down	0.0497466	0.225447357
mmu-miR-5103	9	2	2.204998192	0.52146126	-2.080145492	Down	0.0497466	0.224915642
mmu-miR-139-5p	9	2	2.204998192	0.52146126	-2.080145492	Down	0.0497466	0.224386429
mmu-miR-6927-3p	9	2	2.204998192	0.52146126	-2.080145492	Down	0.0497466	0.2238597
mmu-miR-679-5p	9	2	2.204998192	0.52146126	-2.080145492	Down	0.0497466	0.223335438
mmu-miR-1231-3p	30	7	7.349993973	1.825114409	-2.009756164	Down	0.000244522	0.002160132
mmu-miR-381-3p	25	6	6.124994978	1.564383779	-1.969114179	Down	0.000997422	0.007868551
mmu-miR-489-3p	16	4	3.919996786	1.042922519	-1.91022049	Down	0.01084114	0.065767296
mmu-miR-6988-5p	16	4	3.919996786	1.042922519	-1.91022049	Down	0.01084114	0.065559828
mmu-miR-124-5p	8	2	1.959998393	0.52146126	-1.91022049	Down	0.0819242	0.327867832
mmu-miR-6958-5p	8	2	1.959998393	0.52146126	-1.91022049	Down	0.0819242	0.327184774
mmu-miR-3094-5p	8	2	1.959998393	0.52146126	-1.91022049	Down	0.0819242	0.326504556
mmu-miR-7b-3p	8	2	1.959998393	0.52146126	-1.91022049	Down	0.0819242	0.325827161
mmu-miR-7081-3p	8	2	1.959998393	0.52146126	-1.91022049	Down	0.0819242	0.32515257
mmu-miR-7068-3p	8	2	1.959998393	0.52146126	-1.91022049	Down	0.0819242	0.324480767
mmu-miR-1930-5p	12	3	2.939997589	0.782191889	-1.91022049	Down	0.0292208	0.149776133
mmu-miR-6911-3p	12	3	2.939997589	0.782191889	-1.91022049	Down	0.0292208	0.14937673
mmu-miR-7022-5p	4	1	0.979999196	0.26073063	-1.91022049	Down	0.249274	0.659114839
mmu-miR-505-3p	4	1	0.979999196	0.26073063	-1.91022049	Down	0.249274	0.658206967
mmu-miR-466m-5p	4	1	0.979999196	0.26073063	-1.91022049	Down	0.249274	0.657301593
mmu-miR-3113-3p	4	1	0.979999196	0.26073063	-1.91022049	Down	0.249274	0.656398706
mmu-miR-7025-5p	4	1	0.979999196	0.26073063	-1.91022049	Down	0.249274	0.655498296
mmu-miR-7655-3p	4	1	0.979999196	0.26073063	-1.91022049	Down	0.249274	0.654600353
mmu-miR-6990-5p	4	1	0.979999196	0.26073063	-1.91022049	Down	0.249274	0.653704867
mmu-miR-6371	4	1	0.979999196	0.26073063	-1.91022049	Down	0.249274	0.652811828
mmu-miR-2183	4	1	0.979999196	0.26073063	-1.91022049	Down	0.249274	0.651921225
mmu-miR-8110	4	1	0.979999196	0.26073063	-1.91022049	Down	0.249274	0.651033049
mmu-miR-374c-5p	4	1	0.979999196	0.26073063	-1.91022049	Down	0.249274	0.65014729
mmu-miR-3101-3p	4	1	0.979999196	0.26073063	-1.91022049	Down	0.249274	0.649263938
mmu-miR-6903-3p	4	1	0.979999196	0.26073063	-1.91022049	Down	0.249274	0.648382982
mmu-miR-6546-3p	4	1	0.979999196	0.26073063	-1.91022049	Down	0.249274	0.647504415
mmu-miR-547-5p	4	1	0.979999196	0.26073063	-1.91022049	Down	0.249274	0.646628225
mmu-miR-154-5p	4	1	0.979999196	0.26073063	-1.91022049	Down	0.249274	0.645754403
mmu-miR-8103	4	1	0.979999196	0.26073063	-1.91022049	Down	0.249274	0.644882939
mmu-miR-7654-5p	4	1	0.979999196	0.26073063	-1.91022049	Down	0.249274	0.644013825
mmu-miR-3070-2-3p	4	1	0.979999196	0.26073063	-1.91022049	Down	0.249274	0.64314705
mmu-miR-802-5p	4	1	0.979999196	0.26073063	-1.91022049	Down	0.249274	0.642282605
mmu-miR-7062-3p	4	1	0.979999196	0.26073063	-1.91022049	Down	0.249274	0.641420481
mmu-miR-680	4	1	0.979999196	0.26073063	-1.91022049	Down	0.249274	0.640560668
mmu-miR-6349	4	1	0.979999196	0.26073063	-1.91022049	Down	0.249274	0.639703157
mmu-miR-804	4	1	0.979999196	0.26073063	-1.91022049	Down	0.249274	0.638847939
mmu-miR-5098	4	1	0.979999196	0.26073063	-1.91022049	Down	0.249274	0.637995004
mmu-let-7c-1-3p	4	1	0.979999196	0.26073063	-1.91022049	Down	0.249274	0.637144344
mmu-miR-1942	4	1	0.979999196	0.26073063	-1.91022049	Down	0.249274	0.636295949
mmu-miR-883a-5p	4	1	0.979999196	0.26073063	-1.91022049	Down	0.249274	0.635449811
mmu-miR-5099	1536	385	376.3196914	100.3812925	-1.906468355	Down	2.64E-147	1.49E-145
mmu-miR-92a-1-5p	155	39	37.97496886	10.16849456	-1.900942677	Down	3.18E-16	5.58E-15
mmu-miR-27b-5p	42	11	10.28999156	2.868036928	-1.843106294	Down	3.77E-05	0.000372214
mmu-miR-5617-3p	15	4	3.674996987	1.042922519	-1.817111086	Down	0.0172807	0.097720065
mmu-miR-146b-3p	30	8	7.349993973	2.085845038	-1.817111086	Down	0.000601516	0.004948954
mmu-miR-8098	52	14	12.73998955	3.650228817	-1.803305286	Down	5.89E-06	6.08E-05
mmu-miR-8120	33	9	8.08499337	2.346575668	-1.784689608	Down	0.000369986	0.003166353
mmu-miR-5124b	11	3	2.69499779	0.782191889	-1.784689608	Down	0.0468914	0.216083687
mmu-miR-5620-3p	11	3	2.69499779	0.782191889	-1.784689608	Down	0.0468914	0.215565501
mmu-miR-219b-3p	11	3	2.69499779	0.782191889	-1.784689608	Down	0.0468914	0.215049794
mmu-miR-323-3p	11	3	2.69499779	0.782191889	-1.784689608	Down	0.0468914	0.214536548
mmu-miR-125b-1-3p	448	123	109.75991	32.06986747	-1.775060907	Down	2.92E-40	8.74E-39
mmu-miR-212-5p	32	9	7.839993571	2.346575668	-1.740295489	Down	0.00057303	0.004734907
mmu-miR-193b-3p	220	62	53.8999558	16.16529905	-1.737383893	Down	5.29E-20	1.01E-18
mmu-miR-379-5p	14	4	3.429997187	1.042922519	-1.717575412	Down	0.0272734	0.142073663
mmu-miR-7091-3p	7	2	1.714998594	0.52146126	-1.717575412	Down	0.1329906	0.460185885
mmu-miR-8092	7	2	1.714998594	0.52146126	-1.717575412	Down	0.1329906	0.459356721
mmu-miR-219c-3p	7	2	1.714998594	0.52146126	-1.717575412	Down	0.1329906	0.45853054
mmu-miR-219b-5p	7	2	1.714998594	0.52146126	-1.717575412	Down	0.1329906	0.457707325
mmu-miR-7649-3p	7	2	1.714998594	0.52146126	-1.717575412	Down	0.1329906	0.456887061
mmu-miR-8111	7	2	1.714998594	0.52146126	-1.717575412	Down	0.1329906	0.456069732
mmu-miR-6996-3p	7	2	1.714998594	0.52146126	-1.717575412	Down	0.1329906	0.455255322
mmu-miR-500-5p	7	2	1.714998594	0.52146126	-1.717575412	Down	0.1329906	0.454443815
mmu-miR-5132-5p	7	2	1.714998594	0.52146126	-1.717575412	Down	0.1329906	0.453635196
mmu-miR-2137	27	8	6.614994576	2.085845038	-1.665107992	Down	0.0022317	0.016328889
mmu-miR-204-3p	20	6	4.899995982	1.564383779	-1.647186084	Down	0.00951638	0.059038513
mmu-miR-219a-2-3p	36	11	8.819992768	2.868036928	-1.620713873	Down	0.000499062	0.004177737
mmu-miR-6909-3p	13	4	3.184997388	1.042922519	-1.610660208	Down	0.0425754	0.200533272
mmu-miR-222-5p	13	4	3.184997388	1.042922519	-1.610660208	Down	0.0425754	0.200041769
mmu-miR-6926-3p	26	8	6.369994777	2.085845038	-1.610660208	Down	0.00340994	0.023857135
mmu-miR-7092-5p	22	7	5.38999558	1.825114409	-1.562297187	Down	0.00865976	0.054607763
mmu-miR-676-5p	90	29	22.04998192	7.561188264	-1.544092591	Down	8.14E-08	9.87E-07
mmu-miR-5616-3p	12	4	2.939997589	1.042922519	-1.495182991	Down	0.065661	0.274829993
mmu-miR-5134-3p	15	5	3.674996987	1.303653149	-1.495182991	Down	0.0378874	0.180672004
mmu-miR-653-3p	15	5	3.674996987	1.303653149	-1.495182991	Down	0.0378874	0.180223687
mmu-miR-6929-5p	6	2	1.469998795	0.52146126	-1.495182991	Down	0.212234	0.593945369
mmu-miR-7079-5p	6	2	1.469998795	0.52146126	-1.495182991	Down	0.212234	0.59307956
mmu-miR-669p-3p	6	2	1.469998795	0.52146126	-1.495182991	Down	0.212234	0.592216271
mmu-miR-878-5p	6	2	1.469998795	0.52146126	-1.495182991	Down	0.212234	0.591355491
mmu-miR-6366	6	2	1.469998795	0.52146126	-1.495182991	Down	0.212234	0.59049721
mmu-miR-382-5p	6	2	1.469998795	0.52146126	-1.495182991	Down	0.212234	0.589641417
mmu-miR-6950-3p	6	2	1.469998795	0.52146126	-1.495182991	Down	0.212234	0.588788101
mmu-miR-5626-3p	6	2	1.469998795	0.52146126	-1.495182991	Down	0.212234	0.587937251
mmu-miR-375-5p	6	2	1.469998795	0.52146126	-1.495182991	Down	0.212234	0.587088857
mmu-miR-6928-5p	6	2	1.469998795	0.52146126	-1.495182991	Down	0.212234	0.586242908
mmu-miR-6364	3	1	0.734999397	0.26073063	-1.495182991	Down	0.41507	0.82711974
mmu-miR-6914-3p	3	1	0.734999397	0.26073063	-1.495182991	Down	0.41507	0.826260841
mmu-miR-6943-5p	3	1	0.734999397	0.26073063	-1.495182991	Down	0.41507	0.825403724
mmu-miR-190a-3p	3	1	0.734999397	0.26073063	-1.495182991	Down	0.41507	0.824548383
mmu-miR-6337	3	1	0.734999397	0.26073063	-1.495182991	Down	0.41507	0.823694814
mmu-miR-701-3p	3	1	0.734999397	0.26073063	-1.495182991	Down	0.41507	0.822843009
mmu-miR-6397	3	1	0.734999397	0.26073063	-1.495182991	Down	0.41507	0.821992965
mmu-miR-8090	3	1	0.734999397	0.26073063	-1.495182991	Down	0.41507	0.821144675
mmu-miR-344d-2-5p	3	1	0.734999397	0.26073063	-1.495182991	Down	0.41507	0.820298134
mmu-miR-1298-3p	3	1	0.734999397	0.26073063	-1.495182991	Down	0.41507	0.819453337
mmu-miR-874-5p	3	1	0.734999397	0.26073063	-1.495182991	Down	0.41507	0.818610278
mmu-miR-450a-2-3p	3	1	0.734999397	0.26073063	-1.495182991	Down	0.41507	0.817768952
mmu-miR-3473f	3	1	0.734999397	0.26073063	-1.495182991	Down	0.41507	0.816929353
mmu-miR-6965-5p	3	1	0.734999397	0.26073063	-1.495182991	Down	0.41507	0.816091477
mmu-miR-3065-5p	3	1	0.734999397	0.26073063	-1.495182991	Down	0.41507	0.815255318
mmu-miR-5129-3p	3	1	0.734999397	0.26073063	-1.495182991	Down	0.41507	0.81442087
mmu-miR-153-5p	3	1	0.734999397	0.26073063	-1.495182991	Down	0.41507	0.813588129
mmu-miR-8108	3	1	0.734999397	0.26073063	-1.495182991	Down	0.41507	0.812757089
mmu-miR-344e-5p	3	1	0.734999397	0.26073063	-1.495182991	Down	0.41507	0.811927745
mmu-miR-6949-5p	3	1	0.734999397	0.26073063	-1.495182991	Down	0.41507	0.811100092
mmu-miR-1962	3	1	0.734999397	0.26073063	-1.495182991	Down	0.41507	0.810274124
mmu-miR-5624-3p	3	1	0.734999397	0.26073063	-1.495182991	Down	0.41507	0.809449837
mmu-let-7a-2-3p	3	1	0.734999397	0.26073063	-1.495182991	Down	0.41507	0.808627226
mmu-miR-7013-3p	3	1	0.734999397	0.26073063	-1.495182991	Down	0.41507	0.807806284
mmu-miR-344g-5p	3	1	0.734999397	0.26073063	-1.495182991	Down	0.41507	0.806987008
mmu-miR-7049-5p	3	1	0.734999397	0.26073063	-1.495182991	Down	0.41507	0.806169392
mmu-miR-5107-3p	3	1	0.734999397	0.26073063	-1.495182991	Down	0.41507	0.805353431
mmu-miR-344d-1-5p	3	1	0.734999397	0.26073063	-1.495182991	Down	0.41507	0.80453912
mmu-miR-6540-3p	3	1	0.734999397	0.26073063	-1.495182991	Down	0.41507	0.803726455
mmu-miR-2139	3	1	0.734999397	0.26073063	-1.495182991	Down	0.41507	0.802915429
mmu-miR-6902-5p	3	1	0.734999397	0.26073063	-1.495182991	Down	0.41507	0.802106038
mmu-miR-6903-5p	3	1	0.734999397	0.26073063	-1.495182991	Down	0.41507	0.801298278
mmu-miR-5125	3	1	0.734999397	0.26073063	-1.495182991	Down	0.41507	0.800492143
mmu-miR-3098-3p	3	1	0.734999397	0.26073063	-1.495182991	Down	0.41507	0.799687628
mmu-miR-6402	3	1	0.734999397	0.26073063	-1.495182991	Down	0.41507	0.798884729
mmu-miR-7119-3p	3	1	0.734999397	0.26073063	-1.495182991	Down	0.41507	0.79808344
mmu-miR-143-5p	3	1	0.734999397	0.26073063	-1.495182991	Down	0.41507	0.797283758
mmu-miR-344c-5p	3	1	0.734999397	0.26073063	-1.495182991	Down	0.41507	0.796485676
mmu-miR-194-1-3p	3	1	0.734999397	0.26073063	-1.495182991	Down	0.41507	0.79568919
mmu-miR-7036b-3p	3	1	0.734999397	0.26073063	-1.495182991	Down	0.41507	0.794894296
mmu-miR-5132-3p	24	8	5.879995178	2.085845038	-1.495182991	Down	0.00778816	0.049601006
mmu-miR-1951	9	3	2.204998192	0.782191889	-1.495182991	Down	0.1161024	0.415239367
mmu-miR-7676-3p	9	3	2.204998192	0.782191889	-1.495182991	Down	0.1161024	0.414466109
mmu-miR-7046-3p	9	3	2.204998192	0.782191889	-1.495182991	Down	0.1161024	0.413695726
mmu-miR-7018-3p	9	3	2.204998192	0.782191889	-1.495182991	Down	0.1161024	0.412928202
mmu-miR-7224-3p	43	15	10.53499136	3.910959447	-1.429594649	Down	0.000502272	0.004186328
mmu-miR-1933-3p	60	21	14.69998795	5.475343226	-1.424793663	Down	3.88E-05	0.000381784
mmu-miR-466k	17	6	4.164996585	1.564383779	-1.412720831	Down	0.0333188	0.162524528
mmu-miR-8095	42	15	10.28999156	3.910959447	-1.395647317	Down	0.000734586	0.005941778
mmu-miR-30f	167	60	40.91496645	15.64383779	-1.387034187	Down	1.33E-11	1.98E-10
mmu-miR-204-5p	287	104	70.31494234	27.1159855	-1.374687699	Down	1.14E-18	2.15E-17
mmu-miR-324-3p	22	8	5.38999558	2.085845038	-1.369652109	Down	0.0172215	0.097673419
mmu-miR-6896-5p	106	39	25.9699787	10.16849456	-1.352738726	Down	1.30E-07	1.54E-06
mmu-miR-138-5p	19	7	4.654996183	1.825114409	-1.350793082	Down	0.0290852	0.149480773
mmu-miR-3057-3p	8	3	1.959998393	0.782191889	-1.325257989	Down	0.1784568	0.539592564
mmu-miR-190a-5p	8	3	1.959998393	0.782191889	-1.325257989	Down	0.1784568	0.538742812
mmu-miR-6995-3p	8	3	1.959998393	0.782191889	-1.325257989	Down	0.1784568	0.537895732
mmu-miR-703	8	3	1.959998393	0.782191889	-1.325257989	Down	0.1784568	0.537051312
mmu-miR-9768-3p	8	3	1.959998393	0.782191889	-1.325257989	Down	0.1784568	0.536209539
mmu-miR-3110-5p	8	3	1.959998393	0.782191889	-1.325257989	Down	0.1784568	0.5353704
mmu-miR-8118	8	3	1.959998393	0.782191889	-1.325257989	Down	0.1784568	0.534533884
mmu-miR-7667-3p	24	9	5.879995178	2.346575668	-1.325257989	Down	0.01505244	0.088513888
mmu-miR-1195	21	8	5.144995781	2.085845038	-1.302537913	Down	0.025267	0.134174069
mmu-miR-208a-5p	86	33	21.06998272	8.604110783	-1.292091126	Down	4.56E-06	4.77E-05
mmu-miR-185-3p	44	17	10.77999116	4.432420707	-1.282189268	Down	0.001191882	0.009176055
mmu-miR-1983	18	7	4.409996384	1.825114409	-1.27279057	Down	0.0427064	0.200166672
mmu-miR-7671-5p	23	9	5.634995379	2.346575668	-1.263857445	Down	0.0218786	0.118813814
mmu-miR-1198-3p	10	4	2.449997991	1.042922519	-1.232148585	Down	0.149719	0.478352205
mmu-miR-3064-5p	10	4	2.449997991	1.042922519	-1.232148585	Down	0.149719	0.477556278
mmu-miR-341-3p	10	4	2.449997991	1.042922519	-1.232148585	Down	0.149719	0.476762995
mmu-miR-6399	35	14	8.574992969	3.650228817	-1.232148585	Down	0.00520886	0.033963893
mmu-miR-6947-5p	20	8	4.899995982	2.085845038	-1.232148585	Down	0.0367112	0.175938426
mmu-miR-6999-3p	5	2	1.224998996	0.52146126	-1.232148585	Down	0.331782	0.760796763
mmu-miR-669e-5p	5	2	1.224998996	0.52146126	-1.232148585	Down	0.331782	0.759887806
mmu-miR-6899-3p	5	2	1.224998996	0.52146126	-1.232148585	Down	0.331782	0.758981019
mmu-miR-7231-3p	5	2	1.224998996	0.52146126	-1.232148585	Down	0.331782	0.758076393
mmu-miR-6394	5	2	1.224998996	0.52146126	-1.232148585	Down	0.331782	0.757173921
mmu-miR-3475-3p	5	2	1.224998996	0.52146126	-1.232148585	Down	0.331782	0.756273596
mmu-miR-713	5	2	1.224998996	0.52146126	-1.232148585	Down	0.331782	0.755375409
mmu-miR-7228-5p	5	2	1.224998996	0.52146126	-1.232148585	Down	0.331782	0.754479352
mmu-miR-5622-5p	5	2	1.224998996	0.52146126	-1.232148585	Down	0.331782	0.753585419
mmu-miR-1948-5p	5	2	1.224998996	0.52146126	-1.232148585	Down	0.331782	0.752693602
mmu-miR-6540-5p	5	2	1.224998996	0.52146126	-1.232148585	Down	0.331782	0.751803894
mmu-miR-669h-5p	5	2	1.224998996	0.52146126	-1.232148585	Down	0.331782	0.750916286
mmu-miR-302d-3p	5	2	1.224998996	0.52146126	-1.232148585	Down	0.331782	0.750030771
mmu-miR-7678-5p	5	2	1.224998996	0.52146126	-1.232148585	Down	0.331782	0.749147343
mmu-miR-668-5p	5	2	1.224998996	0.52146126	-1.232148585	Down	0.331782	0.748265993
mmu-miR-6537-5p	5	2	1.224998996	0.52146126	-1.232148585	Down	0.331782	0.747386714
mmu-miR-365-2-5p	72	29	17.63998554	7.561188264	-1.222164497	Down	6.03E-05	0.000580437
mmu-miR-339-3p	410	167	100.4499176	43.54201518	-1.205996297	Down	1.58E-21	3.18E-20
mmu-miR-3083-3p	27	11	6.614994576	2.868036928	-1.205676374	Down	0.01630574	0.094435358
mmu-miR-27a-5p	4020	1645	984.8991924	428.901886	-1.199328408	Down	2.12E-194	1.45E-192
mmu-miR-338-3p	12	5	2.939997589	1.303653149	-1.173254896	Down	0.1256834	0.437268744
mmu-miR-296-5p	67	28	16.41498654	7.300457634	-1.168954759	Down	0.000188263	0.001702363
mmu-miR-7044-5p	19	8	4.654996183	2.085845038	-1.158148004	Down	0.0527856	0.233156671
mmu-miR-345-5p	40	17	9.799991964	4.432420707	-1.144685744	Down	0.00475716	0.031664846
mmu-miR-7029-5p	14	6	3.429997187	1.564383779	-1.132612912	Down	0.105661	0.390273867
mmu-miR-7679-5p	7	3	1.714998594	0.782191889	-1.132612912	Down	0.269168	0.670123449
mmu-miR-873a-3p	7	3	1.714998594	0.782191889	-1.132612912	Down	0.269168	0.669254288
mmu-miR-6963-3p	7	3	1.714998594	0.782191889	-1.132612912	Down	0.269168	0.668387378
mmu-miR-7661-3p	7	3	1.714998594	0.782191889	-1.132612912	Down	0.269168	0.667522712
mmu-miR-7650-5p	7	3	1.714998594	0.782191889	-1.132612912	Down	0.269168	0.666660279
mmu-miR-7211-3p	7	3	1.714998594	0.782191889	-1.132612912	Down	0.269168	0.665800072
mmu-miR-1298-5p	7	3	1.714998594	0.782191889	-1.132612912	Down	0.269168	0.664942082
mmu-miR-340-3p	692	299	169.539861	77.95845831	-1.120847044	Down	1.53E-31	3.96E-30
mmu-miR-99a-5p	435	188	106.5749126	49.0173584	-1.120503229	Down	2.09E-20	4.04E-19
mmu-miR-615-3p	2816	1219	689.9194343	317.8306377	-1.118169698	Down	1.64E-122	7.85E-121
mmu-let-7g-3p	16	7	3.919996786	1.825114409	-1.102865568	Down	0.0889788	0.341144719
mmu-miR-6380	16	7	3.919996786	1.825114409	-1.102865568	Down	0.0889788	0.340463792
mmu-miR-7677-5p	9	4	2.204998192	1.042922519	-1.080145492	Down	0.220578	0.604068609
mmu-miR-8114	9	4	2.204998192	1.042922519	-1.080145492	Down	0.220578	0.603206884
mmu-miR-1941-5p	9	4	2.204998192	1.042922519	-1.080145492	Down	0.220578	0.602347615
mmu-miR-187-5p	18	8	4.409996384	2.085845038	-1.080145492	Down	0.0750568	0.3074442
mmu-miR-6911-5p	18	8	4.409996384	2.085845038	-1.080145492	Down	0.0750568	0.306788669
mmu-miR-331-5p	139	62	34.05497207	16.16529905	-1.074965253	Down	4.46E-07	5.09E-06
mmu-miR-6964-5p	253	113	61.98494917	29.46256117	-1.073035102	Down	9.64E-12	1.44E-10
mmu-miR-7689-3p	47	21	11.51499056	5.475343226	-1.072491919	Down	0.0036228	0.025254209
mmu-miR-135b-5p	20	9	4.899995982	2.346575668	-1.062223584	Down	0.0634142	0.266006611
mmu-miR-9-5p	319	144	78.15493591	37.54521069	-1.057708103	Down	3.94E-14	6.57E-13
mmu-miR-615-5p	212	96	51.93995741	25.03014046	-1.053178444	Down	8.30E-10	1.13E-08
mmu-miR-489-5p	53	24	12.98498935	6.257535115	-1.053178444	Down	0.00230554	0.01680502
mmu-miR-218-5p	536	243	131.3198923	63.35754304	-1.051497177	Down	1.63E-22	3.39E-21
mmu-miR-6345	11	5	2.69499779	1.303653149	-1.047724014	Down	0.1820862	0.542860413
mmu-miR-410-5p	11	5	2.69499779	1.303653149	-1.047724014	Down	0.1820862	0.542017462
mmu-miR-455-5p	11	5	2.69499779	1.303653149	-1.047724014	Down	0.1820862	0.541177125
mmu-miR-6996-5p	22	10	5.38999558	2.607306298	-1.047724014	Down	0.0536566	0.235376893
mmu-miR-7237-3p	50	23	12.24998996	5.996804485	-1.030514724	Down	0.00365534	0.02538872
mmu-miR-3475-5p	13	6	3.184997388	1.564383779	-1.025697708	Down	0.1511516	0.471150597
mmu-miR-7030-3p	13	6	3.184997388	1.564383779	-1.025697708	Down	0.1511516	0.470385742
mmu-miR-7223-5p	13	6	3.184997388	1.564383779	-1.025697708	Down	0.1511516	0.469623367
mmu-miR-34b-5p	170	79	41.64996585	20.59771975	-1.015830678	Down	9.60E-08	1.16E-06
mmu-miR-3074-1-3p	43	20	10.53499136	5.214612596	-1.01455715	Down	0.00788956	0.050080419
mmu-miR-1a-3p	30	14	7.349993973	3.650228817	-1.009756164	Down	0.0278458	0.143882476
mmu-miR-541-5p	62	29	15.18998754	7.561188264	-1.006435805	Down	0.001470596	0.011055422
mmu-miR-128-3p	1349	637	330.504729	166.0854112	-0.992745561	Down	1.92E-49	6.82E-48
mmu-miR-7088-5p	19	9	4.654996183	2.346575668	-0.988223002	Down	0.0885068	0.340015101
mmu-miR-28a-3p	1218	582	298.4097553	151.7452265	-0.975643565	Down	1.37E-43	4.32E-42
mmu-miR-7050-3p	939	455	230.0548114	118.6324366	-0.955479103	Down	6.88E-33	1.86E-31
mmu-miR-7036a-5p	659	321	161.4548676	83.69453217	-0.947925658	Down	2.82E-23	6.15E-22
mmu-miR-326-3p	41	20	10.04499176	5.214612596	-0.9458444	Down	0.01442092	0.085587937
mmu-miR-92a-3p	226	111	55.3699546	28.94109991	-0.935983586	Down	8.89E-09	1.14E-07
mmu-miR-6994-3p	845	418	207.0248302	108.9854033	-0.925668889	Down	2.60E-28	6.39E-27
mmu-miR-700-5p	113	56	27.6849773	14.60091527	-0.923044531	Down	6.06E-05	0.000581008
mmu-miR-6390	161	80	39.44496766	20.85845038	-0.919209273	Down	1.78E-06	1.94E-05
mmu-miR-196a-1-3p	1002	498	245.4897987	129.8438536	-0.918885351	Down	7.03E-33	1.87E-31
mmu-miR-199a-3p	243	121	59.53495118	31.54840621	-0.916169757	Down	4.69E-09	6.11E-08
mmu-miR-125a-5p	5333	2663	1306.583929	694.3256672	-0.91211539	Down	3.23E-165	2.00E-163
mmu-miR-29b-2-5p	8	4	1.959998393	1.042922519	-0.91022049	Down	0.318754	0.749756341
mmu-miR-1843a-3p	8	4	1.959998393	1.042922519	-0.91022049	Down	0.318754	0.748837522
mmu-miR-1906	8	4	1.959998393	1.042922519	-0.91022049	Down	0.318754	0.747920952
mmu-miR-702-5p	8	4	1.959998393	1.042922519	-0.91022049	Down	0.318754	0.747006623
mmu-miR-466e-5p	8	4	1.959998393	1.042922519	-0.91022049	Down	0.318754	0.746094527
mmu-miR-6386	2	1	0.489999598	0.26073063	-0.91022049	Down	0.672344	0.966179496
mmu-miR-6898-5p	2	1	0.489999598	0.26073063	-0.91022049	Down	0.672344	0.965455766
mmu-miR-654-5p	2	1	0.489999598	0.26073063	-0.91022049	Down	0.672344	0.96473312
mmu-miR-7055-3p	2	1	0.489999598	0.26073063	-0.91022049	Down	0.672344	0.964011554
mmu-miR-7063-3p	2	1	0.489999598	0.26073063	-0.91022049	Down	0.672344	0.963291067
mmu-miR-7013-5p	2	1	0.489999598	0.26073063	-0.91022049	Down	0.672344	0.962571656
mmu-miR-302a-3p	2	1	0.489999598	0.26073063	-0.91022049	Down	0.672344	0.961853319
mmu-miR-486a-3p	2	1	0.489999598	0.26073063	-0.91022049	Down	0.672344	0.961136054
mmu-miR-190b-3p	2	1	0.489999598	0.26073063	-0.91022049	Down	0.672344	0.960419857
mmu-miR-764-3p	2	1	0.489999598	0.26073063	-0.91022049	Down	0.672344	0.959704727
mmu-miR-7040-5p	2	1	0.489999598	0.26073063	-0.91022049	Down	0.672344	0.958990661
mmu-miR-485-3p	2	1	0.489999598	0.26073063	-0.91022049	Down	0.672344	0.958277657
mmu-miR-465a-5p	2	1	0.489999598	0.26073063	-0.91022049	Down	0.672344	0.957565712
mmu-miR-7674-5p	2	1	0.489999598	0.26073063	-0.91022049	Down	0.672344	0.956854824
mmu-miR-666-3p	2	1	0.489999598	0.26073063	-0.91022049	Down	0.672344	0.956144991
mmu-miR-7047-3p	2	1	0.489999598	0.26073063	-0.91022049	Down	0.672344	0.955436211
mmu-miR-6992-3p	2	1	0.489999598	0.26073063	-0.91022049	Down	0.672344	0.95472848
mmu-miR-6967-3p	2	1	0.489999598	0.26073063	-0.91022049	Down	0.672344	0.954021797
mmu-miR-7682-5p	6	3	1.469998795	0.782191889	-0.91022049	Down	0.397132	0.822140436
mmu-miR-7657-3p	2	1	0.489999598	0.26073063	-0.91022049	Down	0.672344	0.95331616
mmu-miR-7068-5p	2	1	0.489999598	0.26073063	-0.91022049	Down	0.672344	0.952611565
mmu-miR-6416-5p	2	1	0.489999598	0.26073063	-0.91022049	Down	0.672344	0.951908012
mmu-miR-18b-3p	2	1	0.489999598	0.26073063	-0.91022049	Down	0.672344	0.951205497
mmu-miR-7683-5p	2	1	0.489999598	0.26073063	-0.91022049	Down	0.672344	0.950504018
mmu-miR-6986-5p	2	1	0.489999598	0.26073063	-0.91022049	Down	0.672344	0.949803573
mmu-miR-7083-3p	2	1	0.489999598	0.26073063	-0.91022049	Down	0.672344	0.949104159
mmu-miR-5135	2	1	0.489999598	0.26073063	-0.91022049	Down	0.672344	0.948405775
mmu-miR-5134-5p	6	3	1.469998795	0.782191889	-0.91022049	Down	0.397132	0.821253553
mmu-miR-8113	2	1	0.489999598	0.26073063	-0.91022049	Down	0.672344	0.947708418
mmu-miR-6358	2	1	0.489999598	0.26073063	-0.91022049	Down	0.672344	0.947012085
mmu-miR-7665-5p	2	1	0.489999598	0.26073063	-0.91022049	Down	0.672344	0.946316775
mmu-miR-449c-5p	2	1	0.489999598	0.26073063	-0.91022049	Down	0.672344	0.945622486
mmu-miR-5107-5p	2	1	0.489999598	0.26073063	-0.91022049	Down	0.672344	0.944929214
mmu-miR-1a-2-5p	2	1	0.489999598	0.26073063	-0.91022049	Down	0.672344	0.944236958
mmu-miR-144-3p	2	1	0.489999598	0.26073063	-0.91022049	Down	0.672344	0.943545716
mmu-miR-7241-5p	2	1	0.489999598	0.26073063	-0.91022049	Down	0.672344	0.942855485
mmu-miR-432	2	1	0.489999598	0.26073063	-0.91022049	Down	0.672344	0.942166263
mmu-miR-6370	2	1	0.489999598	0.26073063	-0.91022049	Down	0.672344	0.941478048
mmu-miR-211-5p	2	1	0.489999598	0.26073063	-0.91022049	Down	0.672344	0.940790838
mmu-miR-543-5p	2	1	0.489999598	0.26073063	-0.91022049	Down	0.672344	0.94010463
mmu-miR-5624-5p	2	1	0.489999598	0.26073063	-0.91022049	Down	0.672344	0.939419423
mmu-miR-6957-3p	2	1	0.489999598	0.26073063	-0.91022049	Down	0.672344	0.938735213
mmu-miR-374c-3p	2	1	0.489999598	0.26073063	-0.91022049	Down	0.672344	0.938052
mmu-miR-3072-5p	2	1	0.489999598	0.26073063	-0.91022049	Down	0.672344	0.93736978
mmu-miR-1943-3p	6	3	1.469998795	0.782191889	-0.91022049	Down	0.397132	0.820368582
mmu-miR-6987-3p	2	1	0.489999598	0.26073063	-0.91022049	Down	0.672344	0.936688552
mmu-miR-6904-3p	2	1	0.489999598	0.26073063	-0.91022049	Down	0.672344	0.936008314
mmu-miR-7082-5p	6	3	1.469998795	0.782191889	-0.91022049	Down	0.397132	0.819485516
mmu-miR-694	2	1	0.489999598	0.26073063	-0.91022049	Down	0.672344	0.935329062
mmu-miR-742-5p	2	1	0.489999598	0.26073063	-0.91022049	Down	0.672344	0.934650796
mmu-miR-302b-3p	2	1	0.489999598	0.26073063	-0.91022049	Down	0.672344	0.933973513
mmu-miR-6925-3p	2	1	0.489999598	0.26073063	-0.91022049	Down	0.672344	0.933297211
mmu-miR-453	2	1	0.489999598	0.26073063	-0.91022049	Down	0.672344	0.932621887
mmu-miR-5623-3p	2	1	0.489999598	0.26073063	-0.91022049	Down	0.672344	0.93194754
mmu-miR-3090-5p	20	10	4.899995982	2.607306298	-0.91022049	Down	0.1022234	0.379037249
mmu-miR-302d-5p	2	1	0.489999598	0.26073063	-0.91022049	Down	0.672344	0.931274168
mmu-miR-7054-3p	2	1	0.489999598	0.26073063	-0.91022049	Down	0.672344	0.930601768
mmu-miR-326-5p	2	1	0.489999598	0.26073063	-0.91022049	Down	0.672344	0.929930338
mmu-miR-202-5p	2	1	0.489999598	0.26073063	-0.91022049	Down	0.672344	0.929259876
mmu-miR-6971-5p	2	1	0.489999598	0.26073063	-0.91022049	Down	0.672344	0.92859038
mmu-miR-3064-3p	2	1	0.489999598	0.26073063	-0.91022049	Down	0.672344	0.927921849
mmu-miR-6367	2	1	0.489999598	0.26073063	-0.91022049	Down	0.672344	0.927254279
mmu-miR-1947-3p	2	1	0.489999598	0.26073063	-0.91022049	Down	0.672344	0.926587669
mmu-miR-7218-3p	2	1	0.489999598	0.26073063	-0.91022049	Down	0.672344	0.925922017
mmu-miR-590-5p	2	1	0.489999598	0.26073063	-0.91022049	Down	0.672344	0.925257321
mmu-miR-7226-5p	2	1	0.489999598	0.26073063	-0.91022049	Down	0.672344	0.924593578
mmu-miR-127-3p	20	10	4.899995982	2.607306298	-0.91022049	Down	0.1022234	0.378305517
mmu-miR-7010-3p	2	1	0.489999598	0.26073063	-0.91022049	Down	0.672344	0.923930787
mmu-miR-329-3p	2	1	0.489999598	0.26073063	-0.91022049	Down	0.672344	0.923268946
mmu-miR-19a-5p	2	1	0.489999598	0.26073063	-0.91022049	Down	0.672344	0.922608052
mmu-miR-1904	6	3	1.469998795	0.782191889	-0.91022049	Down	0.397132	0.818604348
mmu-miR-467g	2	1	0.489999598	0.26073063	-0.91022049	Down	0.672344	0.921948103
mmu-miR-3090-3p	2	1	0.489999598	0.26073063	-0.91022049	Down	0.672344	0.921289098
mmu-miR-669h-3p	2	1	0.489999598	0.26073063	-0.91022049	Down	0.672344	0.920631034
mmu-miR-6980-5p	2	1	0.489999598	0.26073063	-0.91022049	Down	0.672344	0.91997391
mmu-miR-344h-5p	2	1	0.489999598	0.26073063	-0.91022049	Down	0.672344	0.919317723
mmu-miR-6975-5p	6	3	1.469998795	0.782191889	-0.91022049	Down	0.397132	0.817725074
mmu-miR-429-5p	2	1	0.489999598	0.26073063	-0.91022049	Down	0.672344	0.918662472
mmu-miR-7676-5p	2	1	0.489999598	0.26073063	-0.91022049	Down	0.672344	0.918008154
mmu-miR-100-3p	2	1	0.489999598	0.26073063	-0.91022049	Down	0.672344	0.917354767
mmu-miR-669l-3p	2	1	0.489999598	0.26073063	-0.91022049	Down	0.672344	0.91670231
mmu-miR-344-5p	6	3	1.469998795	0.782191889	-0.91022049	Down	0.397132	0.816847687
mmu-miR-290a-5p	2	1	0.489999598	0.26073063	-0.91022049	Down	0.672344	0.91605078
mmu-miR-3081-5p	2	1	0.489999598	0.26073063	-0.91022049	Down	0.672344	0.915400176
mmu-miR-465a-3p	2	1	0.489999598	0.26073063	-0.91022049	Down	0.672344	0.914750495
mmu-miR-6392-5p	2	1	0.489999598	0.26073063	-0.91022049	Down	0.672344	0.914101736
mmu-miR-505-5p	2	1	0.489999598	0.26073063	-0.91022049	Down	0.672344	0.913453897
mmu-miR-742-3p	2	1	0.489999598	0.26073063	-0.91022049	Down	0.672344	0.912806975
mmu-miR-504-3p	2	1	0.489999598	0.26073063	-0.91022049	Down	0.672344	0.912160968
mmu-miR-669i	2	1	0.489999598	0.26073063	-0.91022049	Down	0.672344	0.911515876
mmu-miR-291b-5p	2	1	0.489999598	0.26073063	-0.91022049	Down	0.672344	0.910871695
mmu-miR-5625-5p	2	1	0.489999598	0.26073063	-0.91022049	Down	0.672344	0.910228424
mmu-miR-6411	2	1	0.489999598	0.26073063	-0.91022049	Down	0.672344	0.909586061
mmu-miR-344d-3-5p	6	3	1.469998795	0.782191889	-0.91022049	Down	0.397132	0.81597218
mmu-miR-1933-5p	2	1	0.489999598	0.26073063	-0.91022049	Down	0.672344	0.908944604
mmu-miR-1912-3p	2	1	0.489999598	0.26073063	-0.91022049	Down	0.672344	0.908304051
mmu-miR-6404	2	1	0.489999598	0.26073063	-0.91022049	Down	0.672344	0.9076644
mmu-miR-7231-5p	2	1	0.489999598	0.26073063	-0.91022049	Down	0.672344	0.90702565
mmu-miR-6383	2	1	0.489999598	0.26073063	-0.91022049	Down	0.672344	0.906387797
mmu-miR-206-5p	2	1	0.489999598	0.26073063	-0.91022049	Down	0.672344	0.905750842
mmu-miR-882	2	1	0.489999598	0.26073063	-0.91022049	Down	0.672344	0.905114781
mmu-miR-7650-3p	2	1	0.489999598	0.26073063	-0.91022049	Down	0.672344	0.904479613
mmu-miR-702-3p	2	1	0.489999598	0.26073063	-0.91022049	Down	0.672344	0.903845335
mmu-miR-3079-3p	18	9	4.409996384	2.346575668	-0.91022049	Down	0.1220738	0.426257695
mmu-miR-7222-3p	16	8	3.919996786	2.085845038	-0.91022049	Down	0.146279	0.488531085
mmu-miR-7023-3p	4	2	0.979999196	0.52146126	-0.91022049	Down	0.5057	0.912831356
mmu-miR-214-5p	4	2	0.979999196	0.52146126	-0.91022049	Down	0.5057	0.911972625
mmu-miR-6998-3p	4	2	0.979999196	0.52146126	-0.91022049	Down	0.5057	0.911115508
mmu-miR-7666-3p	4	2	0.979999196	0.52146126	-0.91022049	Down	0.5057	0.91026
mmu-miR-666-5p	4	2	0.979999196	0.52146126	-0.91022049	Down	0.5057	0.909406098
mmu-miR-6923-5p	4	2	0.979999196	0.52146126	-0.91022049	Down	0.5057	0.908553796
mmu-miR-7003-5p	4	2	0.979999196	0.52146126	-0.91022049	Down	0.5057	0.90770309
mmu-miR-6949-3p	4	2	0.979999196	0.52146126	-0.91022049	Down	0.5057	0.906853976
mmu-miR-1264-5p	4	2	0.979999196	0.52146126	-0.91022049	Down	0.5057	0.906006449
mmu-miR-7652-3p	4	2	0.979999196	0.52146126	-0.91022049	Down	0.5057	0.905160504
mmu-miR-871-5p	4	2	0.979999196	0.52146126	-0.91022049	Down	0.5057	0.904316138
mmu-miR-6900-3p	4	2	0.979999196	0.52146126	-0.91022049	Down	0.5057	0.903473346
mmu-miR-6951-5p	4	2	0.979999196	0.52146126	-0.91022049	Down	0.5057	0.902632123
mmu-miR-7006-5p	4	2	0.979999196	0.52146126	-0.91022049	Down	0.5057	0.901792465
mmu-miR-7094b-2-5p	4	2	0.979999196	0.52146126	-0.91022049	Down	0.5057	0.900954368
mmu-miR-490-3p	4	2	0.979999196	0.52146126	-0.91022049	Down	0.5057	0.900117827
mmu-miR-6971-3p	4	2	0.979999196	0.52146126	-0.91022049	Down	0.5057	0.899282839
mmu-miR-6977-3p	4	2	0.979999196	0.52146126	-0.91022049	Down	0.5057	0.898449398
mmu-miR-758-3p	4	2	0.979999196	0.52146126	-0.91022049	Down	0.5057	0.8976175
mmu-miR-7673-3p	4	2	0.979999196	0.52146126	-0.91022049	Down	0.5057	0.896787142
mmu-miR-6415	4	2	0.979999196	0.52146126	-0.91022049	Down	0.5057	0.895958318
mmu-miR-6938-5p	4	2	0.979999196	0.52146126	-0.91022049	Down	0.5057	0.895131025
mmu-miR-6372	4	2	0.979999196	0.52146126	-0.91022049	Down	0.5057	0.894305258
mmu-miR-292a-5p	4	2	0.979999196	0.52146126	-0.91022049	Down	0.5057	0.893481014
mmu-miR-3097-3p	4	2	0.979999196	0.52146126	-0.91022049	Down	0.5057	0.892658287
mmu-miR-3547-5p	4	2	0.979999196	0.52146126	-0.91022049	Down	0.5057	0.891837075
mmu-miR-6975-3p	4	2	0.979999196	0.52146126	-0.91022049	Down	0.5057	0.891017371
mmu-miR-551b-5p	4	2	0.979999196	0.52146126	-0.91022049	Down	0.5057	0.890199174
mmu-miR-409-3p	4	2	0.979999196	0.52146126	-0.91022049	Down	0.5057	0.889382477
mmu-miR-7661-5p	4	2	0.979999196	0.52146126	-0.91022049	Down	0.5057	0.888567278
mmu-miR-346-3p	4	2	0.979999196	0.52146126	-0.91022049	Down	0.5057	0.887753571
mmu-miR-6369	4	2	0.979999196	0.52146126	-0.91022049	Down	0.5057	0.886941354
mmu-miR-6907-3p	14	7	3.429997187	1.825114409	-0.91022049	Down	0.1760182	0.533903306
mmu-miR-6356	14	7	3.429997187	1.825114409	-0.91022049	Down	0.1760182	0.533059857
mmu-miR-7011-3p	12	6	2.939997589	1.564383779	-0.91022049	Down	0.212918	0.587286052
mmu-miR-667-5p	12	6	2.939997589	1.564383779	-0.91022049	Down	0.212918	0.58644225
mmu-miR-370-5p	12	6	2.939997589	1.564383779	-0.91022049	Down	0.212918	0.585600869
mmu-miR-30e-3p	3689	1853	903.8042589	483.133857	-0.903587398	Down	4.01E-113	1.83E-111
mmu-miR-7230-5p	347	175	85.01493029	45.62786022	-0.897801231	Down	5.74E-12	8.73E-11
mmu-miR-378d	1450	733	355.2497087	191.1155516	-0.894388287	Down	8.10E-45	2.59E-43
mmu-miR-1839-3p	209	106	51.20495801	27.63744676	-0.889659168	Down	1.17E-07	1.40E-06
mmu-miR-330-5p	104	53	25.47997911	13.81872338	-0.882739754	Down	0.000212182	0.001909638
mmu-miR-880-3p	98	50	24.00998031	13.03653149	-0.881074145	Down	0.000332152	0.002868177
mmu-miR-29c-5p	41	21	10.04499176	5.475343226	-0.875455072	Down	0.0218626	0.119064216
mmu-miR-767	39	20	9.554992165	5.214612596	-0.873694614	Down	0.0256842	0.136012739
mmu-miR-7226-3p	257	132	62.96494837	34.41644313	-0.87145092	Down	7.65E-09	9.91E-08
mmu-miR-148a-5p	723	373	177.1348547	97.25252492	-0.865040507	Down	5.46E-22	1.11E-20
mmu-miR-26a-2-3p	127	66	31.11497449	17.20822157	-0.854511058	Down	6.74E-05	0.000639433
mmu-miR-1249-3p	167	87	40.91496645	22.68356479	-0.850981287	Down	5.16E-06	5.35E-05
mmu-miR-350-3p	222	116	54.3899554	30.24475306	-0.846655361	Down	1.64E-07	1.92E-06
mmu-miR-875-5p	84	44	20.57998312	11.47214771	-0.843106294	Down	0.001383896	0.010444601
mmu-miR-200b-5p	21	11	5.144995781	2.868036928	-0.843106294	Down	0.1160942	0.415986133
mmu-miR-23b-3p	872	458	213.6398248	119.4146284	-0.839201027	Down	5.87E-25	1.32E-23
mmu-miR-3102-3p	93	49	22.78498132	12.77580086	-0.834669457	Down	0.000843552	0.006737872
mmu-miR-6974-5p	87	46	21.31498252	11.99360897	-0.82960203	Down	0.001324126	0.010112946
mmu-miR-3473d	49	26	12.00499016	6.778996375	-0.824490616	Down	0.0170131	0.097065812
mmu-miR-6414	32	17	7.839993571	4.432420707	-0.822757649	Down	0.0555054	0.241826936
mmu-miR-7033-5p	15	8	3.674996987	2.085845038	-0.817111086	Down	0.200124	0.565003988
mmu-miR-7000-5p	15	8	3.674996987	2.085845038	-0.817111086	Down	0.200124	0.5641731
mmu-miR-674-3p	1044	558	255.7797903	145.4876914	-0.814005175	Down	3.83E-28	9.30E-27
mmu-miR-6897-3p	28	15	6.859994375	3.910959447	-0.810684817	Down	0.0775882	0.315119872
mmu-miR-3067-5p	28	15	6.859994375	3.910959447	-0.810684817	Down	0.0775882	0.314453656
mmu-miR-471-5p	349	187	85.50492989	48.75662777	-0.810409257	Down	2.46E-10	3.46E-09
mmu-let-7d-3p	2026	1086	496.369593	283.153464	-0.809830561	Down	1.43E-52	5.37E-51
mmu-miR-129-5p	1484	797	363.5797019	207.802312	-0.807059953	Down	9.41E-39	2.69E-37
mmu-miR-351-5p	416	224	101.9199164	58.40366108	-0.803305286	Down	6.88E-12	1.04E-10
mmu-miR-1896	13	7	3.184997388	1.825114409	-0.803305286	Down	0.242132	0.647373841
mmu-miR-34c-3p	63	34	15.43498734	8.864841413	-0.800037572	Down	0.00822156	0.052015612
mmu-miR-425-3p	50	27	12.24998996	7.039727005	-0.799189178	Down	0.01889794	0.105312067
mmu-miR-1957a	1605	871	393.2246776	227.0963786	-0.792049164	Down	1.68E-40	5.11E-39
mmu-miR-7215-3p	35	19	8.574992969	4.953881966	-0.791575994	Down	0.0523966	0.231972938
mmu-miR-3470b	77	42	18.86498453	10.95068645	-0.784689608	Down	0.00400858	0.02734679
mmu-miR-7212-5p	11	6	2.69499779	1.564383779	-0.784689608	Down	0.294892	0.716486646
mmu-miR-133b-3p	11	6	2.69499779	1.564383779	-0.784689608	Down	0.294892	0.715579701
mmu-miR-6914-5p	11	6	2.69499779	1.564383779	-0.784689608	Down	0.294892	0.714675049
mmu-miR-6939-5p	11	6	2.69499779	1.564383779	-0.784689608	Down	0.294892	0.713772682
mmu-miR-92b-3p	871	476	213.394825	124.1077798	-0.781931635	Down	2.88E-22	5.94E-21
mmu-miR-187-3p	629	344	154.1048736	89.69133665	-0.780871942	Down	1.79E-16	3.20E-15
mmu-miR-22-5p	630	345	154.3498734	89.95206728	-0.778975957	Down	1.96E-16	3.47E-15
mmu-let-7f-1-3p	350	192	85.74992969	50.06028092	-0.776469101	Down	9.99E-10	1.34E-08
mmu-miR-129-1-3p	98	54	24.00998031	14.07945401	-0.770042832	Down	0.001382982	0.010478958
mmu-miR-5131	9	5	2.204998192	1.303653149	-0.758217397	Down	0.362298	0.764054198
mmu-miR-5709-5p	9	5	2.204998192	1.303653149	-0.758217397	Down	0.362298	0.763214578
mmu-miR-216c-3p	9	5	2.204998192	1.303653149	-0.758217397	Down	0.362298	0.762376801
mmu-miR-3102-5p	9	5	2.204998192	1.303653149	-0.758217397	Down	0.362298	0.761540862
mmu-miR-7045-5p	9	5	2.204998192	1.303653149	-0.758217397	Down	0.362298	0.760706754
mmu-miR-125b-2-3p	9	5	2.204998192	1.303653149	-0.758217397	Down	0.362298	0.75987447
mmu-miR-325-3p	9	5	2.204998192	1.303653149	-0.758217397	Down	0.362298	0.759044007
mmu-miR-6927-5p	9	5	2.204998192	1.303653149	-0.758217397	Down	0.362298	0.758215356
mmu-miR-7090-3p	54	30	13.22998915	7.821918894	-0.758217397	Down	0.01965196	0.108880946
mmu-miR-199b-3p	217	121	53.1649564	31.54840621	-0.752908485	Down	2.87E-06	3.07E-05
mmu-miR-132-3p	195	110	47.77496082	28.68036928	-0.73619109	Down	1.36E-05	0.000138428
mmu-miR-1251-3p	39	22	9.554992165	5.736073856	-0.73619109	Down	0.0541342	0.236929821
mmu-miR-93-3p	62	35	15.18998754	9.125572043	-0.735133784	Down	0.01483754	0.087788778
mmu-miR-450b-5p	159	90	38.95496806	23.46575668	-0.731250349	Down	9.53E-05	0.000895404
mmu-miR-3091-3p	7	4	1.714998594	1.042922519	-0.717575412	Down	0.45059	0.839437347
mmu-miR-6979-3p	7	4	1.714998594	1.042922519	-0.717575412	Down	0.45059	0.838622359
mmu-miR-3569-5p	7	4	1.714998594	1.042922519	-0.717575412	Down	0.45059	0.837808952
mmu-miR-7016-5p	7	4	1.714998594	1.042922519	-0.717575412	Down	0.45059	0.836997122
mmu-miR-6916-5p	21	12	5.144995781	3.128767558	-0.717575412	Down	0.1715492	0.522829597
mmu-miR-468-5p	14	8	3.429997187	2.085845038	-0.717575412	Down	0.269752	0.665527135
mmu-miR-532-5p	9216	5293	2257.918149	1380.047224	-0.710275553	Down	1.49E-185	9.87E-184
mmu-miR-149-5p	1178	678	288.6097633	176.775367	-0.707202851	Down	4.49E-25	1.02E-23
mmu-miR-31-3p	1896	1093	464.5196191	284.9785784	-0.704886053	Down	3.94E-39	1.14E-37
mmu-miR-7665-3p	26	15	6.369994777	3.910959447	-0.703769613	Down	0.133019	0.452926151
mmu-miR-215-3p	19	11	4.654996183	2.868036928	-0.698716385	Down	0.205	0.575380673
mmu-miR-344-3p	547	318	134.0148901	82.91234028	-0.692734558	Down	4.58E-12	7.02E-11
mmu-miR-301a-5p	445	259	109.0249106	67.52923312	-0.691073728	Down	4.80E-10	6.62E-09
mmu-miR-21a-3p	103	60	25.23497931	15.64383779	-0.689830422	Down	0.00288762	0.020502102
mmu-miR-7656-5p	36	21	8.819992768	5.475343226	-0.687828069	Down	0.0815896	0.327211848
mmu-miR-7670-5p	12	7	2.939997589	1.825114409	-0.687828069	Down	0.327626	0.759442614
mmu-miR-7028-5p	12	7	2.939997589	1.825114409	-0.687828069	Down	0.327626	0.758525413
mmu-miR-411-5p	12	7	2.939997589	1.825114409	-0.687828069	Down	0.327626	0.757610425
mmu-miR-7663-5p	12	7	2.939997589	1.825114409	-0.687828069	Down	0.327626	0.756697641
mmu-miR-6406	926	543	226.869814	141.576732	-0.680280486	Down	7.86E-19	1.49E-17
mmu-miR-423-3p	6655	3913	1630.473663	1020.238954	-0.676384046	Down	1.23E-123	6.06E-122
mmu-miR-199b-5p	17	10	4.164996585	2.607306298	-0.675755237	Down	0.245782	0.656217401
mmu-miR-29c-3p	47	28	11.51499056	7.300457634	-0.65745442	Down	0.0550856	0.240544636
mmu-miR-7054-5p	20	12	4.899995982	3.128767558	-0.647186084	Down	0.22366	0.607303428
mmu-miR-1936	15	9	3.674996987	2.346575668	-0.647186084	Down	0.295848	0.705398776
mmu-miR-6938-3p	15	9	3.674996987	2.346575668	-0.647186084	Down	0.295848	0.704522504
mmu-miR-1905	10	6	2.449997991	1.564383779	-0.647186084	Down	0.400894	0.822819912
mmu-miR-6410	10	6	2.449997991	1.564383779	-0.647186084	Down	0.400894	0.821939891
mmu-miR-1960	10	6	2.449997991	1.564383779	-0.647186084	Down	0.400894	0.82106175
mmu-miR-7026-3p	5	3	1.224998996	0.782191889	-0.647186084	Down	0.570882	0.965914205
mmu-miR-7217-5p	5	3	1.224998996	0.782191889	-0.647186084	Down	0.570882	0.965062429
mmu-miR-3058-5p	5	3	1.224998996	0.782191889	-0.647186084	Down	0.570882	0.964212153
mmu-miR-208a-3p	5	3	1.224998996	0.782191889	-0.647186084	Down	0.570882	0.963363375
mmu-miR-6919-5p	5	3	1.224998996	0.782191889	-0.647186084	Down	0.570882	0.96251609
mmu-miR-5118	5	3	1.224998996	0.782191889	-0.647186084	Down	0.570882	0.961670293
mmu-miR-679-3p	5	3	1.224998996	0.782191889	-0.647186084	Down	0.570882	0.960825982
mmu-miR-6960-3p	5	3	1.224998996	0.782191889	-0.647186084	Down	0.570882	0.959983153
mmu-miR-6985-3p	5	3	1.224998996	0.782191889	-0.647186084	Down	0.570882	0.9591418
mmu-miR-351-3p	5	3	1.224998996	0.782191889	-0.647186084	Down	0.570882	0.958301921
mmu-miR-7646-3p	5	3	1.224998996	0.782191889	-0.647186084	Down	0.570882	0.957463512
mmu-miR-6906-5p	5	3	1.224998996	0.782191889	-0.647186084	Down	0.570882	0.956626568
mmu-miR-491-5p	5	3	1.224998996	0.782191889	-0.647186084	Down	0.570882	0.955791086
mmu-miR-6902-3p	5	3	1.224998996	0.782191889	-0.647186084	Down	0.570882	0.954957063
mmu-miR-1264-3p	5	3	1.224998996	0.782191889	-0.647186084	Down	0.570882	0.954124493
mmu-miR-6978-5p	5	3	1.224998996	0.782191889	-0.647186084	Down	0.570882	0.953293375
mmu-miR-7003-3p	5	3	1.224998996	0.782191889	-0.647186084	Down	0.570882	0.952463702
mmu-miR-101a-5p	5	3	1.224998996	0.782191889	-0.647186084	Down	0.570882	0.951635473
mmu-miR-6941-3p	5	3	1.224998996	0.782191889	-0.647186084	Down	0.570882	0.950808683
mmu-miR-6904-5p	5	3	1.224998996	0.782191889	-0.647186084	Down	0.570882	0.949983328
mmu-miR-1970	5	3	1.224998996	0.782191889	-0.647186084	Down	0.570882	0.949159405
mmu-miR-7675-3p	5	3	1.224998996	0.782191889	-0.647186084	Down	0.570882	0.94833691
mmu-miR-466n-5p	5	3	1.224998996	0.782191889	-0.647186084	Down	0.570882	0.947515839
mmu-miR-7022-3p	5	3	1.224998996	0.782191889	-0.647186084	Down	0.570882	0.946696189
mmu-miR-34b-3p	285	172	69.82494274	44.84566833	-0.638773845	Down	3.41E-06	3.63E-05
mmu-miR-200a-5p	514	312	125.9298967	81.3479565	-0.630442821	Down	6.84E-10	9.37E-09
mmu-miR-5121	112	68	27.4399775	17.72968283	-0.630112571	Down	0.00412014	0.028008186
mmu-miR-652-3p	161	98	39.44496766	25.55160172	-0.626427524	Down	0.000612	0.005013692
mmu-miR-136-5p	18	11	4.409996384	2.868036928	-0.620713873	Down	0.267308	0.666358174
mmu-miR-1291	31	19	7.594993772	4.953881966	-0.616489287	Down	0.1433636	0.484705505
mmu-miR-1193-5p	31	19	7.594993772	4.953881966	-0.616489287	Down	0.1433636	0.48385215
mmu-miR-6992-5p	13	8	3.184997388	2.085845038	-0.610660208	Down	0.357832	0.765584759
mmu-miR-7b-5p	60	37	14.69998795	9.647033303	-0.60765772	Down	0.0428488	0.200344267
mmu-miR-330-3p	21	13	5.144995781	3.389498187	-0.602098195	Down	0.241812	0.648326719
mmu-miR-7067-5p	21	13	5.144995781	3.389498187	-0.602098195	Down	0.241812	0.647421235
mmu-miR-181a-5p	3579	2216	876.854281	577.7790756	-0.601819153	Down	4.40E-55	1.72E-53
mmu-miR-383-5p	79	49	19.35498413	12.77580086	-0.599291394	Down	0.021466	0.117572349
mmu-miR-26b-5p	2633	1643	645.084471	428.3804248	-0.590595531	Down	1.10E-39	3.24E-38
mmu-miR-574-5p	482	301	118.0899032	78.47991957	-0.58949015	Down	1.84E-08	2.32E-07
mmu-miR-467b-3p	8	5	1.959998393	1.303653149	-0.588292395	Down	0.49547	0.90544899
mmu-miR-7653-3p	8	5	1.959998393	1.303653149	-0.588292395	Down	0.49547	0.904586657
mmu-miR-7030-5p	8	5	1.959998393	1.303653149	-0.588292395	Down	0.49547	0.903725966
mmu-miR-449a-3p	8	5	1.959998393	1.303653149	-0.588292395	Down	0.49547	0.902866911
mmu-miR-3102-3p.2-3p	8	5	1.959998393	1.303653149	-0.588292395	Down	0.49547	0.902009487
mmu-miR-325-5p	16	10	3.919996786	2.607306298	-0.588292395	Down	0.320514	0.749299193
mmu-miR-126b-5p	16	10	3.919996786	2.607306298	-0.588292395	Down	0.320514	0.748386526
mmu-miR-1902	16	10	3.919996786	2.607306298	-0.588292395	Down	0.320514	0.74747608
mmu-miR-3086-5p	176	110	43.11996464	28.68036928	-0.588292395	Down	0.00070509	0.005727362
mmu-miR-222-3p	192	120	47.03996143	31.28767558	-0.588292395	Down	0.00040157	0.003406238
mmu-miR-3102-5p.2-5p	19	12	4.654996183	3.128767558	-0.573185503	Down	0.287984	0.703267934
mmu-let-7e-3p	140	89	34.29997187	23.20502605	-0.563770076	Down	0.00366404	0.025357273
mmu-miR-7656-3p	11	7	2.69499779	1.825114409	-0.562297187	Down	0.435418	0.826431986
mmu-miR-1893	11	7	2.69499779	1.825114409	-0.562297187	Down	0.435418	0.825614546
mmu-miR-6912-5p	11	7	2.69499779	1.825114409	-0.562297187	Down	0.435418	0.824798721
mmu-miR-7093-3p	11	7	2.69499779	1.825114409	-0.562297187	Down	0.435418	0.823984507
mmu-miR-221-3p	4910	3134	1202.949014	817.1297938	-0.557938335	Down	1.34E-65	5.46E-64
mmu-miR-690	61	39	14.94498775	10.16849456	-0.555555609	Down	0.0595438	0.251421728
mmu-miR-470-3p	67	43	16.41498654	11.21141708	-0.550044926	Down	0.0501884	0.224792436
mmu-miR-1964-3p	291	187	71.29494154	48.75662777	-0.548201373	Down	4.27E-05	0.000417988
mmu-miR-3620-5p	14	9	3.429997187	2.346575668	-0.547650411	Down	0.385798	0.801272769
mmu-miR-760-5p	28	18	6.859994375	4.693151336	-0.547650411	Down	0.21198	0.594101842
mmu-miR-224-5p	232	150	56.83995339	39.10959447	-0.539382795	Down	0.000319374	0.002782909
mmu-miR-217-5p	68	44	16.65998634	11.47214771	-0.538251713	Down	0.0530166	0.233638672
mmu-miR-3063-5p	68	44	16.65998634	11.47214771	-0.538251713	Down	0.0530166	0.233102803
mmu-miR-302c-3p	34	22	8.329993169	5.736073856	-0.538251713	Down	0.174406	0.530692543
mmu-miR-6901-3p	17	11	4.164996585	2.868036928	-0.538251713	Down	0.343852	0.742302122
mmu-miR-101b-3p	271	176	66.39494556	45.88859084	-0.532937913	Down	0.00011867	0.001093706
mmu-miR-29a-5p	20	13	4.899995982	3.389498187	-0.531708867	Down	0.30784	0.728554667
mmu-miR-296-3p	244	159	59.77995098	41.45617014	-0.528074872	Down	0.000293342	0.002579526
mmu-miR-7086-5p	23	15	5.634995379	3.910959447	-0.526891851	Down	0.276574	0.678863455
mmu-miR-450a-5p	469	306	114.9049058	79.78357272	-0.52627676	Down	5.45E-07	6.18E-06
mmu-miR-200a-3p	295	193	72.27494073	50.32101155	-0.522334597	Down	8.02E-05	0.000757787
mmu-miR-7047-5p	29	19	7.104994174	4.953881966	-0.520273972	Down	0.22507	0.609405636
mmu-miR-191-3p	32	21	7.839993571	5.475343226	-0.517903067	Down	0.203692	0.573388493
mmu-miR-877-3p	38	25	9.309992366	6.518265745	-0.514291814	Down	0.1676722	0.516764642
mmu-miR-30c-1-3p	98	65	24.00998031	16.94749094	-0.502562521	Down	0.0287374	0.148090311
mmu-miR-7688-5p	75	50	18.37498493	13.03653149	-0.495182991	Down	0.0594764	0.251691521
mmu-miR-1224-5p	6	4	1.469998795	1.042922519	-0.495182991	Down	0.621072	0.952476019
mmu-miR-7039-5p	6	4	1.469998795	1.042922519	-0.495182991	Down	0.621072	0.951714647
mmu-miR-291b-3p	6	4	1.469998795	1.042922519	-0.495182991	Down	0.621072	0.950954492
mmu-miR-1b-5p	6	4	1.469998795	1.042922519	-0.495182991	Down	0.621072	0.95019555
mmu-miR-7029-3p	6	4	1.469998795	1.042922519	-0.495182991	Down	0.621072	0.949437818
mmu-miR-335-3p	6	4	1.469998795	1.042922519	-0.495182991	Down	0.621072	0.948681294
mmu-miR-7678-3p	6	4	1.469998795	1.042922519	-0.495182991	Down	0.621072	0.947925975
mmu-miR-7669-3p	6	4	1.469998795	1.042922519	-0.495182991	Down	0.621072	0.947171857
mmu-miR-3091-5p	6	4	1.469998795	1.042922519	-0.495182991	Down	0.621072	0.946418938
mmu-miR-3084-5p	6	4	1.469998795	1.042922519	-0.495182991	Down	0.621072	0.945667215
mmu-miR-6932-3p	6	4	1.469998795	1.042922519	-0.495182991	Down	0.621072	0.944916686
mmu-miR-466i-5p	24	16	5.879995178	4.171690077	-0.495182991	Down	0.29319	0.713255368
mmu-miR-676-3p	54	36	13.22998915	9.386302673	-0.495182991	Down	0.1107036	0.401929548
mmu-miR-29b-1-5p	12	8	2.939997589	2.085845038	-0.495182991	Down	0.466554	0.860812337
mmu-miR-6387	12	8	2.939997589	2.085845038	-0.495182991	Down	0.466554	0.859984633
mmu-miR-7217-3p	12	8	2.939997589	2.085845038	-0.495182991	Down	0.466554	0.859158519
mmu-miR-1247-5p	27	18	6.614994576	4.693151336	-0.495182991	Down	0.263788	0.658439578
mmu-miR-3071-3p	3	2	0.734999397	0.52146126	-0.495182991	Down	0.746662	0.956785464
mmu-miR-6715-5p	3	2	0.734999397	0.52146126	-0.495182991	Down	0.746662	0.956146329
mmu-miR-201-3p	3	2	0.734999397	0.52146126	-0.495182991	Down	0.746662	0.955508047
mmu-miR-6899-5p	3	2	0.734999397	0.52146126	-0.495182991	Down	0.746662	0.954870616
mmu-miR-871-3p	3	2	0.734999397	0.52146126	-0.495182991	Down	0.746662	0.954234036
mmu-miR-380-3p	3	2	0.734999397	0.52146126	-0.495182991	Down	0.746662	0.953598304
mmu-miR-138-1-3p	3	2	0.734999397	0.52146126	-0.495182991	Down	0.746662	0.952963418
mmu-miR-3060-5p	3	2	0.734999397	0.52146126	-0.495182991	Down	0.746662	0.952329377
mmu-miR-6897-5p	3	2	0.734999397	0.52146126	-0.495182991	Down	0.746662	0.95169618
mmu-miR-190b-5p	3	2	0.734999397	0.52146126	-0.495182991	Down	0.746662	0.951063823
mmu-miR-7685-3p	3	2	0.734999397	0.52146126	-0.495182991	Down	0.746662	0.950432307
mmu-miR-7232-5p	3	2	0.734999397	0.52146126	-0.495182991	Down	0.746662	0.949801628
mmu-miR-6922-3p	3	2	0.734999397	0.52146126	-0.495182991	Down	0.746662	0.949171786
mmu-miR-201-5p	3	2	0.734999397	0.52146126	-0.495182991	Down	0.746662	0.948542779
mmu-miR-879-5p	3	2	0.734999397	0.52146126	-0.495182991	Down	0.746662	0.947914605
mmu-miR-350-5p	3	2	0.734999397	0.52146126	-0.495182991	Down	0.746662	0.947287263
mmu-miR-6972-3p	3	2	0.734999397	0.52146126	-0.495182991	Down	0.746662	0.94666075
mmu-miR-6934-3p	3	2	0.734999397	0.52146126	-0.495182991	Down	0.746662	0.946035065
mmu-miR-3108-3p	3	2	0.734999397	0.52146126	-0.495182991	Down	0.746662	0.945410207
mmu-miR-876-5p	3	2	0.734999397	0.52146126	-0.495182991	Down	0.746662	0.944786174
mmu-miR-293-3p	3	2	0.734999397	0.52146126	-0.495182991	Down	0.746662	0.944162964
mmu-miR-6933-3p	3	2	0.734999397	0.52146126	-0.495182991	Down	0.746662	0.943540576
mmu-miR-3059-3p	3	2	0.734999397	0.52146126	-0.495182991	Down	0.746662	0.942919008
mmu-miR-6357	3	2	0.734999397	0.52146126	-0.495182991	Down	0.746662	0.942298258
mmu-miR-7082-3p	3	2	0.734999397	0.52146126	-0.495182991	Down	0.746662	0.941678325
mmu-miR-7024-3p	3	2	0.734999397	0.52146126	-0.495182991	Down	0.746662	0.941059207
mmu-miR-5710	3	2	0.734999397	0.52146126	-0.495182991	Down	0.746662	0.940440903
mmu-miR-6947-3p	3	2	0.734999397	0.52146126	-0.495182991	Down	0.746662	0.93982341
mmu-miR-8116	3	2	0.734999397	0.52146126	-0.495182991	Down	0.746662	0.939206728
mmu-miR-7010-5p	9	6	2.204998192	1.564383779	-0.495182991	Down	0.533938	0.923789843
mmu-miR-6360	9	6	2.204998192	1.564383779	-0.495182991	Down	0.533938	0.922956849
mmu-miR-7073-5p	9	6	2.204998192	1.564383779	-0.495182991	Down	0.533938	0.922125357
mmu-miR-875-3p	175	117	42.87496484	30.50548369	-0.491066882	Down	0.00413192	0.027989013
mmu-miR-99b-3p	3257	2179	797.9643457	568.1320423	-0.490098013	Down	3.20E-35	8.89E-34
mmu-miR-155-3p	402	269	98.48991924	70.13653942	-0.489809819	Down	1.40E-05	0.000141445
mmu-miR-100-5p	1492	1000	365.5397003	260.7306298	-0.487468026	Down	7.50E-17	1.36E-15
mmu-miR-700-3p	177	119	43.36496444	31.02694495	-0.483008277	Down	0.0044972	0.0303561
mmu-miR-744-3p	68	46	16.65998634	11.99360897	-0.474121375	Down	0.0848322	0.3346159
mmu-miR-1843a-5p	311	211	76.19493752	55.01416289	-0.469892072	Down	0.000236444	0.002108201
mmu-miR-7083-5p	28	19	6.859994375	4.953881966	-0.469647899	Down	0.27805	0.681613619
mmu-miR-3470a	28	19	6.859994375	4.953881966	-0.469647899	Down	0.27805	0.680743103
mmu-miR-7090-5p	50	34	12.24998996	8.864841413	-0.466613839	Down	0.14641	0.488118209
mmu-miR-6922-5p	22	15	5.38999558	3.910959447	-0.462761513	Down	0.34524	0.744460157
mmu-miR-709	22	15	5.38999558	3.910959447	-0.462761513	Down	0.34524	0.743623685
mmu-miR-467c-5p	104	71	25.47997911	18.51187472	-0.460913089	Down	0.037349	0.178548711
mmu-miR-7220-5p	19	13	4.654996183	3.389498187	-0.457708285	Down	0.386942	0.802779019
mmu-miR-125a-3p	218	150	53.4099562	39.10959447	-0.449586124	Down	0.003142	0.022144169
mmu-let-7c-2-3p	1364	939	334.179726	244.8260614	-0.448867072	Down	1.45E-13	2.40E-12
mmu-miR-6539	580	400	142.0998835	104.2922519	-0.44627339	Down	1.65E-06	1.81E-05
mmu-miR-15b-3p	1240	856	303.7997509	223.1854191	-0.444877909	Down	2.76E-12	4.27E-11
mmu-miR-202-3p	42	29	10.28999156	7.561188264	-0.444556918	Down	0.203904	0.573143648
mmu-miR-10b-3p	39	27	9.554992165	7.039727005	-0.440735207	Down	0.224968	0.609991027
mmu-miR-8093	111	77	27.1949777	20.07625849	-0.437849816	Down	0.0401648	0.190583964
mmu-miR-7015-5p	178	124	43.60996424	32.3305981	-0.431757611	Down	0.01018172	0.062759991
mmu-miR-5621-5p	66	46	16.16998674	11.99360897	-0.431052653	Down	0.1200156	0.420603117
mmu-miR-378a-5p	437	305	107.0649122	79.52284209	-0.429044527	Down	6.08E-05	0.000579975
mmu-miR-130a-5p	149	104	36.50497007	27.1159855	-0.428949293	Down	0.0195166	0.108444412
mmu-miR-3105-3p	10	7	2.449997991	1.825114409	-0.424793663	Down	0.56747	0.964397154
mmu-miR-6993-5p	10	7	2.449997991	1.825114409	-0.424793663	Down	0.56747	0.96354295
mmu-miR-6769b-5p	10	7	2.449997991	1.825114409	-0.424793663	Down	0.56747	0.962690257
mmu-miR-152-5p	287	201	70.31494234	52.40685659	-0.424075726	Down	0.0013154	0.010086487
mmu-miR-331-3p	127	89	31.11497449	23.20502605	-0.423171746	Down	0.0333344	0.162187931
mmu-miR-7220-3p	229	161	56.10495399	41.9776314	-0.4185074	Down	0.0046047	0.03086437
mmu-miR-3618-5p	27	19	6.614994576	4.953881966	-0.417180479	Down	0.340136	0.735107905
mmu-miR-1953	221	156	54.1449556	40.67397825	-0.412720831	Down	0.0060036	0.038881423
mmu-miR-3074-2-3p	1016	723	248.9197959	188.5082453	-0.40105334	Down	9.09E-09	1.16E-07
mmu-miR-3074-5p	7134	5083	1747.828567	1325.293791	-0.399251475	Down	5.48E-52	2.02E-50
mmu-miR-7052-3p	7	5	1.714998594	1.303653149	-0.395647317	Down	0.661528	0.958540571
mmu-miR-129b-5p	7	5	1.714998594	1.303653149	-0.395647317	Down	0.661528	0.957816598
mmu-miR-6907-5p	7	5	1.714998594	1.303653149	-0.395647317	Down	0.661528	0.957093718
mmu-miR-145b	7	5	1.714998594	1.303653149	-0.395647317	Down	0.661528	0.956371928
mmu-miR-6986-3p	7	5	1.714998594	1.303653149	-0.395647317	Down	0.661528	0.955651225
mmu-miR-6999-5p	7	5	1.714998594	1.303653149	-0.395647317	Down	0.661528	0.954931608
mmu-miR-7005-5p	7	5	1.714998594	1.303653149	-0.395647317	Down	0.661528	0.954213074
mmu-miR-6995-5p	7	5	1.714998594	1.303653149	-0.395647317	Down	0.661528	0.953495621
mmu-miR-130b-5p	35	25	8.574992969	6.518265745	-0.395647317	Down	0.299162	0.711530464
mmu-miR-337-3p	14	10	3.429997187	2.607306298	-0.395647317	Down	0.520724	0.910791887
mmu-miR-6981-5p	14	10	3.429997187	2.607306298	-0.395647317	Down	0.520724	0.90996163
mmu-miR-6339	385	276	94.32492265	71.96165382	-0.390410669	Down	0.00056628	0.004699389
mmu-miR-1843b-5p	317	228	77.66493631	59.44658359	-0.385669506	Down	0.001989974	0.014616016
mmu-miR-32-3p	117	85	28.66497649	22.16210353	-0.371194274	Down	0.0707306	0.293486061
mmu-miR-7664-3p	11	8	2.69499779	2.085845038	-0.369652109	Down	0.597106	0.920138426
mmu-miR-7660-3p	11	8	2.69499779	2.085845038	-0.369652109	Down	0.597106	0.919399359
mmu-miR-582-5p	11	8	2.69499779	2.085845038	-0.369652109	Down	0.597106	0.918661478
mmu-miR-7044-3p	11	8	2.69499779	2.085845038	-0.369652109	Down	0.597106	0.917924781
mmu-miR-17-3p	44	32	10.77999116	8.343380154	-0.369652109	Down	0.27321	0.672328074
mmu-miR-196b-5p	3298	2406	808.0093374	627.3178953	-0.365175246	Down	2.30E-21	4.59E-20
mmu-miR-1934-3p	37	27	9.064992567	7.039727005	-0.364786354	Down	0.32213	0.749421371
mmu-miR-6937-5p	45	33	11.02499096	8.604110783	-0.357679467	Down	0.282542	0.690858436
mmu-miR-140-3p	1326	974	324.8697336	253.9516334	-0.355307588	Down	4.52E-09	5.94E-08
mmu-miR-7027-5p	102	75	24.98997951	19.55479724	-0.353827142	Down	0.1069244	0.388945113
mmu-miR-125b-5p	2087	1535	511.3145807	400.2215167	-0.353412435	Down	2.46E-13	4.04E-12
mmu-miR-106b-3p	8380	6190	2053.098316	1613.922598	-0.347231325	Down	3.27E-47	1.08E-45
mmu-miR-7053-5p	46	34	11.26999076	8.864841413	-0.346319605	Down	0.291762	0.711587473
mmu-miR-212-3p	27	20	6.614994576	5.214612596	-0.343179897	Down	0.427056	0.814593385
mmu-miR-181d-5p	587	435	143.8148821	113.417824	-0.342565593	Down	0.000164503	0.001501676
mmu-miR-7023-5p	31	23	7.594993772	5.996804485	-0.340854845	Down	0.396568	0.821860385
mmu-miR-195a-3p	47	35	11.51499056	9.125572043	-0.335526325	Down	0.300872	0.71471081
mmu-miR-199a-5p	228	170	55.85995419	44.32420707	-0.333719568	Down	0.0221408	0.11956032
mmu-miR-23a-5p	20	15	4.899995982	3.910959447	-0.325257989	Down	0.518832	0.909141631
mmu-miR-1969	20	15	4.899995982	3.910959447	-0.325257989	Down	0.518832	0.908311364
mmu-miR-7236-5p	16	12	3.919996786	3.128767558	-0.325257989	Down	0.56656	0.966277153
mmu-miR-677-3p	16	12	3.919996786	3.128767558	-0.325257989	Down	0.56656	0.96541824
mmu-miR-292a-3p	16	12	3.919996786	3.128767558	-0.325257989	Down	0.56656	0.964560853
mmu-miR-582-3p	16	12	3.919996786	3.128767558	-0.325257989	Down	0.56656	0.963704987
mmu-miR-338-5p	36	27	8.819992768	7.039727005	-0.325257989	Down	0.380972	0.794693497
mmu-miR-6769b-3p	12	9	2.939997589	2.346575668	-0.325257989	Down	0.623598	0.948007427
mmu-miR-3092-3p	12	9	2.939997589	2.346575668	-0.325257989	Down	0.623598	0.947256233
mmu-miR-7016-3p	4	3	0.979999196	0.782191889	-0.325257989	Down	0.795562	0.990963193
mmu-miR-7015-3p	4	3	0.979999196	0.782191889	-0.325257989	Down	0.795562	0.99031971
mmu-miR-7001-5p	4	3	0.979999196	0.782191889	-0.325257989	Down	0.795562	0.989677063
mmu-miR-6915-5p	4	3	0.979999196	0.782191889	-0.325257989	Down	0.795562	0.989035249
mmu-miR-7035-5p	4	3	0.979999196	0.782191889	-0.325257989	Down	0.795562	0.988394267
mmu-miR-711	4	3	0.979999196	0.782191889	-0.325257989	Down	0.795562	0.987754115
mmu-miR-7060-5p	4	3	0.979999196	0.782191889	-0.325257989	Down	0.795562	0.987114792
mmu-miR-467b-5p	4	3	0.979999196	0.782191889	-0.325257989	Down	0.795562	0.986476296
mmu-miR-1188-3p	4	3	0.979999196	0.782191889	-0.325257989	Down	0.795562	0.985838626
mmu-miR-3075-5p	4	3	0.979999196	0.782191889	-0.325257989	Down	0.795562	0.985201779
mmu-miR-760-3p	4	3	0.979999196	0.782191889	-0.325257989	Down	0.795562	0.984565755
mmu-miR-1929-3p	4	3	0.979999196	0.782191889	-0.325257989	Down	0.795562	0.983930551
mmu-miR-7241-3p	4	3	0.979999196	0.782191889	-0.325257989	Down	0.795562	0.983296166
mmu-miR-6958-3p	4	3	0.979999196	0.782191889	-0.325257989	Down	0.795562	0.982662599
mmu-miR-7654-3p	4	3	0.979999196	0.782191889	-0.325257989	Down	0.795562	0.982029848
mmu-miR-6919-3p	4	3	0.979999196	0.782191889	-0.325257989	Down	0.795562	0.981397911
mmu-miR-1968-3p	4	3	0.979999196	0.782191889	-0.325257989	Down	0.795562	0.980766787
mmu-miR-128-2-5p	4	3	0.979999196	0.782191889	-0.325257989	Down	0.795562	0.980136474
mmu-miR-7658-3p	4	3	0.979999196	0.782191889	-0.325257989	Down	0.795562	0.979506971
mmu-miR-153-3p	4	3	0.979999196	0.782191889	-0.325257989	Down	0.795562	0.978878276
mmu-miR-7014-3p	4	3	0.979999196	0.782191889	-0.325257989	Down	0.795562	0.978250387
mmu-miR-6931-3p	4	3	0.979999196	0.782191889	-0.325257989	Down	0.795562	0.977623304
mmu-miR-880-5p	4	3	0.979999196	0.782191889	-0.325257989	Down	0.795562	0.976997024
mmu-miR-134-5p	4	3	0.979999196	0.782191889	-0.325257989	Down	0.795562	0.976371545
mmu-miR-216b-5p	68	51	16.65998634	13.29726212	-0.325257989	Down	0.225234	0.608989532
mmu-miR-7119-5p	4	3	0.979999196	0.782191889	-0.325257989	Down	0.795562	0.975746868
mmu-miR-486b-3p	4	3	0.979999196	0.782191889	-0.325257989	Down	0.795562	0.975122988
mmu-miR-7076-3p	4	3	0.979999196	0.782191889	-0.325257989	Down	0.795562	0.974499907
mmu-miR-7215-5p	4	3	0.979999196	0.782191889	-0.325257989	Down	0.795562	0.973877621
mmu-miR-375-3p	8	6	1.959998393	1.564383779	-0.325257989	Down	0.695228	0.916610781
mmu-miR-7222-5p	8	6	1.959998393	1.564383779	-0.325257989	Down	0.695228	0.915980808
mmu-miR-493-3p	8	6	1.959998393	1.564383779	-0.325257989	Down	0.695228	0.915351701
mmu-miR-126a-3p	10175	7693	2492.872956	2005.800735	-0.313631071	Down	2.56E-47	8.61E-46
mmu-miR-99b-5p	33295	25241	8157.268311	6581.101827	-0.309756962	Down	3.86E-147	2.11E-145
mmu-miR-718	46	35	11.26999076	9.125572043	-0.304499429	Down	0.350624	0.753527139
mmu-miR-324-5p	63	48	15.43498734	12.51507023	-0.302537913	Down	0.27607	0.678495115
mmu-miR-7238-5p	21	16	5.144995781	4.171690077	-0.302537913	Down	0.536702	0.926064567
mmu-miR-7017-5p	21	16	5.144995781	4.171690077	-0.302537913	Down	0.536702	0.925231775
mmu-miR-10a-3p	1631	1243	399.5946723	324.0881728	-0.302150976	Down	2.37E-08	2.91E-07
mmu-miR-219c-5p	17	13	4.164996585	3.389498187	-0.297243613	Down	0.58703	0.909730404
mmu-miR-3061-5p	17	13	4.164996585	3.389498187	-0.297243613	Down	0.58703	0.908995565
mmu-miR-210-5p	98	75	24.00998031	19.55479724	-0.296111644	Down	0.1817852	0.542807209
mmu-miR-30d-3p	257	197	62.96494837	51.36393407	-0.29379322	Down	0.0312466	0.15477967
mmu-miR-449a-5p	30	23	7.349993973	5.996804485	-0.29354913	Down	0.469544	0.863006566
mmu-miR-3084-3p	13	10	3.184997388	2.607306298	-0.288732113	Down	0.647514	0.951175738
mmu-miR-7055-5p	13	10	3.184997388	2.607306298	-0.288732113	Down	0.647514	0.950447426
mmu-miR-7658-5p	13	10	3.184997388	2.607306298	-0.288732113	Down	0.647514	0.949720228
mmu-miR-6989-3p	13	10	3.184997388	2.607306298	-0.288732113	Down	0.647514	0.948994142
mmu-miR-877-5p	61	47	14.94498775	12.2543396	-0.286368976	Down	0.309196	0.730861568
mmu-miR-671-3p	179	138	43.85496404	35.98082691	-0.285511811	Down	0.0805104	0.324240413
mmu-let-7a-1-3p	1323	1022	324.1347342	266.4667037	-0.282638356	Down	2.37E-06	2.55E-05
mmu-miR-148b-5p	337	261	82.5649323	68.05069438	-0.278919275	Down	0.01882942	0.105236146
mmu-miR-6412	45	35	11.02499096	9.125572043	-0.27279057	Down	0.405938	0.810607444
mmu-miR-6988-3p	9	7	2.204998192	1.825114409	-0.27279057	Down	0.724	0.930233244
mmu-miR-7662-5p	9	7	2.204998192	1.825114409	-0.27279057	Down	0.724	0.929610181
mmu-miR-484	1953	1525	478.4846076	397.6142104	-0.267103197	Down	5.51E-08	6.73E-07
mmu-miR-22-3p	5070	3962	1242.148981	1033.014755	-0.265977357	Down	2.74E-18	5.06E-17
mmu-miR-292b-5p	23	18	5.634995379	4.693151336	-0.263857445	Down	0.56976	0.965720531
mmu-miR-30b-3p	797	625	195.2648399	162.9566436	-0.260944025	Down	0.00069027	0.005630841
mmu-miR-7663-3p	14	11	3.429997187	2.868036928	-0.258143794	Down	0.669284	0.963226297
mmu-miR-872-5p	4750	3736	1163.749046	974.0896329	-0.256653549	Down	3.37E-16	5.88E-15
mmu-miR-30b-5p	3827	3021	937.6142312	787.6672326	-0.251408207	Down	6.95E-13	1.12E-11
mmu-miR-672-5p	19	15	4.654996183	3.910959447	-0.251257408	Down	0.624034	0.947167995
mmu-miR-7649-5p	19	15	4.654996183	3.910959447	-0.251257408	Down	0.624034	0.946418653
mmu-miR-186-5p	4794	3790	1174.529037	988.1690869	-0.249252551	Down	1.58E-15	2.72E-14
mmu-miR-7036a-3p	67	53	16.41498654	13.81872338	-0.248389226	Down	0.35187	0.754513188
mmu-miR-881-3p	48	38	11.75999036	9.907763932	-0.247255477	Down	0.434354	0.825229552
mmu-miR-708-5p	53	42	12.98498935	10.95068645	-0.245823522	Down	0.413436	0.824720928
mmu-miR-678	5	4	1.224998996	1.042922519	-0.232148585	Down	0.831506	1.015284715
mmu-miR-540-5p	5	4	1.224998996	1.042922519	-0.232148585	Down	0.831506	1.014638448
mmu-miR-6970-3p	5	4	1.224998996	1.042922519	-0.232148585	Down	0.831506	1.013993004
mmu-miR-1982-5p	5	4	1.224998996	1.042922519	-0.232148585	Down	0.831506	1.01334838
mmu-miR-1192	5	4	1.224998996	1.042922519	-0.232148585	Down	0.831506	1.012704576
mmu-miR-7239-3p	5	4	1.224998996	1.042922519	-0.232148585	Down	0.831506	1.012061589
mmu-miR-5101	5	4	1.224998996	1.042922519	-0.232148585	Down	0.831506	1.011419418
mmu-miR-7000-3p	5	4	1.224998996	1.042922519	-0.232148585	Down	0.831506	1.010778061
mmu-miR-6953-3p	5	4	1.224998996	1.042922519	-0.232148585	Down	0.831506	1.010137517
mmu-miR-3080-3p	5	4	1.224998996	1.042922519	-0.232148585	Down	0.831506	1.009497785
mmu-miR-7031-5p	5	4	1.224998996	1.042922519	-0.232148585	Down	0.831506	1.008858862
mmu-miR-7071-5p	5	4	1.224998996	1.042922519	-0.232148585	Down	0.831506	1.008220748
mmu-miR-128-1-5p	10	8	2.449997991	2.085845038	-0.232148585	Down	0.749042	0.941582632
mmu-miR-3057-5p	86	69	21.06998272	17.99041346	-0.227960788	Down	0.33047	0.758695796
mmu-miR-328-3p	772	621	189.1398449	161.9137211	-0.224228069	Down	0.0038741	0.026714567
mmu-miR-25-5p	217	175	53.1649564	45.62786022	-0.220560611	Down	0.1325626	0.459534366
mmu-miR-23a-3p	5070	4101	1242.148981	1069.256313	-0.216230494	Down	8.52E-13	1.36E-11
mmu-miR-2136	58	47	14.20998835	12.2543396	-0.213612634	Down	0.454478	0.842586389
mmu-miR-339-5p	803	652	196.7348387	169.9963706	-0.210748513	Down	0.0055171	0.035851799
mmu-miR-361-5p	402	328	98.48991924	85.51964657	-0.203720177	Down	0.0575792	0.24804343
mmu-miR-3110-3p	11	9	2.69499779	2.346575668	-0.199727107	Down	0.771172	0.967497856
mmu-miR-935	11	9	2.69499779	2.346575668	-0.199727107	Down	0.771172	0.966865091
mmu-miR-7081-5p	11	9	2.69499779	2.346575668	-0.199727107	Down	0.771172	0.966233153
mmu-miR-501-5p	11	9	2.69499779	2.346575668	-0.199727107	Down	0.771172	0.96560204
mmu-miR-3474	22	18	5.38999558	4.693151336	-0.199727107	Down	0.671754	0.966055827
mmu-miR-18a-5p	337	276	82.5649323	71.96165382	-0.198300815	Down	0.090378	0.341725101
mmu-miR-181b-5p	2900	2380	710.4994174	620.5388989	-0.195311817	Down	9.40E-07	1.05E-05
mmu-miR-497a-5p	67	55	16.41498654	14.34018464	-0.194949967	Down	0.461188	0.854200383
mmu-miR-1306-5p	34	28	8.329993169	7.300457634	-0.190328409	Down	0.611514	0.939320784
mmu-miR-34a-5p	578	476	141.6098839	124.1077798	-0.190328409	Down	0.032904	0.161322169
mmu-miR-6966-5p	23	19	5.634995379	4.953881966	-0.185854933	Down	0.685994	0.910069549
mmu-miR-219a-1-3p	81	67	19.84498373	17.4689522	-0.183981303	Down	0.442926	0.836541027
mmu-miR-7066-5p	47	39	11.51499056	10.16849456	-0.179407123	Down	0.570824	0.966669265
mmu-miR-1198-5p	1302	1081	318.9897384	281.8498108	-0.178583416	Down	0.00259306	0.018617588
mmu-miR-7216-5p	6	5	1.469998795	1.303653149	-0.173254896	Down	0.859746	1.036561687
mmu-miR-1956	6	5	1.469998795	1.303653149	-0.173254896	Down	0.859746	1.035910171
mmu-miR-7025-3p	6	5	1.469998795	1.303653149	-0.173254896	Down	0.859746	1.035259474
mmu-miR-7035-3p	6	5	1.469998795	1.303653149	-0.173254896	Down	0.859746	1.034609593
mmu-miR-1946b	6	5	1.469998795	1.303653149	-0.173254896	Down	0.859746	1.033960528
mmu-miR-3099-5p	6	5	1.469998795	1.303653149	-0.173254896	Down	0.859746	1.033312277
mmu-miR-455-3p	12	10	2.939997589	2.607306298	-0.173254896	Down	0.790976	0.987175125
mmu-miR-21c	12	10	2.939997589	2.607306298	-0.173254896	Down	0.790976	0.986532851
mmu-miR-6913-5p	12	10	2.939997589	2.607306298	-0.173254896	Down	0.790976	0.985891412
mmu-miR-1945	91	76	22.29498172	19.81552786	-0.170087617	Down	0.450756	0.83649492
mmu-miR-468-3p	37	31	9.064992567	8.082649524	-0.165477545	Down	0.643474	0.945965995
mmu-miR-673-5p	56	47	13.71998875	12.2543396	-0.162986561	Down	0.57226	0.947342332
mmu-miR-147-3p	25	21	6.124994978	5.475343226	-0.161759257	Down	0.712434	0.925922697
mmu-miR-3620-3p	13	11	3.184997388	2.868036928	-0.15122859	Down	0.808884	0.988922594
mmu-let-7b-3p	464	394	113.6799068	102.7278681	-0.146149666	Down	0.139284	0.473417426
mmu-miR-126a-5p	68	58	16.65998634	15.12237653	-0.139702336	Down	0.591726	0.914052169
mmu-miR-34c-5p	5824	4976	1426.87883	1297.395614	-0.13724436	Down	8.06E-07	9.03E-06
mmu-miR-5100	21	18	5.144995781	4.693151336	-0.132612912	Down	0.782734	0.978800442
mmu-miR-9769-3p	21	18	5.144995781	4.693151336	-0.132612912	Down	0.782734	0.978162372
mmu-miR-669d-5p	7	6	1.714998594	1.564383779	-0.132612912	Down	0.88294	1.053264456
mmu-miR-216c-5p	7	6	1.714998594	1.564383779	-0.132612912	Down	0.88294	1.05260944
mmu-miR-344f-3p	43	37	10.53499136	9.647033303	-0.127031879	Down	0.699712	0.919991704
mmu-miR-200c-3p	151	130	36.99496966	33.89498187	-0.126257416	Down	0.466368	0.861298127
mmu-miR-429-3p	238	205	58.30995219	53.44977911	-0.125558154	Down	0.362122	0.76452409
mmu-let-7k	88	76	21.55998232	19.81552786	-0.121724595	Down	0.593118	0.915464739
mmu-miR-683	37	32	9.064992567	8.343380154	-0.119673856	Down	0.73673	0.944689906
mmu-miR-1982-3p	15	13	3.674996987	3.389498187	-0.116671368	Down	0.840232	1.016230122
mmu-miR-1306-3p	30	26	7.349993973	6.778996375	-0.116671368	Down	0.769094	0.965522723
mmu-miR-1964-5p	8	7	1.959998393	1.825114409	-0.102865568	Down	0.9026	1.060873207
mmu-miR-6991-5p	8	7	1.959998393	1.825114409	-0.102865568	Down	0.9026	1.060223162
mmu-miR-491-3p	8	7	1.959998393	1.825114409	-0.102865568	Down	0.9026	1.059573913
mmu-miR-6419	8	7	1.959998393	1.825114409	-0.102865568	Down	0.9026	1.058925459
mmu-miR-7229-3p	8	7	1.959998393	1.825114409	-0.102865568	Down	0.9026	1.058277798
mmu-miR-6378	8	7	1.959998393	1.825114409	-0.102865568	Down	0.9026	1.057630929
mmu-miR-182-3p	105	92	25.72497891	23.98721794	-0.100904052	Down	0.627034	0.950216742
mmu-miR-192-5p	4776	4213	1170.119041	1098.458143	-0.091175411	Down	0.00276658	0.019715739
mmu-miR-7227-3p	17	15	4.164996585	3.910959447	-0.090792736	Down	0.867036	1.038817508
mmu-miR-7118-3p	17	15	4.164996585	3.910959447	-0.090792736	Down	0.867036	1.038168652
mmu-miR-130b-3p	26	23	6.369994777	5.996804485	-0.087098252	Down	0.839316	1.015763114
mmu-miR-18a-3p	18	16	4.409996384	4.171690077	-0.080145492	Down	0.87911	1.050657026
mmu-miR-5615-3p	18	16	4.409996384	4.171690077	-0.080145492	Down	0.87911	1.050002411
mmu-miR-6965-3p	18	16	4.409996384	4.171690077	-0.080145492	Down	0.87911	1.049348611
mmu-miR-6538	9	8	2.204998192	2.085845038	-0.080145492	Down	0.919664	1.06589836
mmu-miR-188-3p	9	8	2.204998192	2.085845038	-0.080145492	Down	0.919664	1.065254313
mmu-miR-6398	9	8	2.204998192	2.085845038	-0.080145492	Down	0.919664	1.064611043
mmu-miR-3544-5p	9	8	2.204998192	2.085845038	-0.080145492	Down	0.919664	1.06396855
mmu-miR-7651-5p	9	8	2.204998192	2.085845038	-0.080145492	Down	0.919664	1.063326832
mmu-miR-1938	9	8	2.204998192	2.085845038	-0.080145492	Down	0.919664	1.062685888
mmu-miR-374b-5p	979	878	239.8548033	228.921493	-0.06730841	Down	0.315618	0.74420628
mmu-let-7i-3p	39	35	9.554992165	9.125572043	-0.066339692	Down	0.848248	1.02527832
mmu-miR-7048-5p	10	9	2.449997991	2.346575668	-0.062223584	Down	0.934742	1.049122022
mmu-miR-21b	10	9	2.449997991	2.346575668	-0.062223584	Down	0.934742	1.048508142
mmu-miR-3077-5p	10	9	2.449997991	2.346575668	-0.062223584	Down	0.934742	1.047894979
mmu-miR-3093-5p	10	9	2.449997991	2.346575668	-0.062223584	Down	0.934742	1.047282533
mmu-miR-5616-5p	10	9	2.449997991	2.346575668	-0.062223584	Down	0.934742	1.046670803
mmu-miR-698-5p	10	9	2.449997991	2.346575668	-0.062223584	Down	0.934742	1.046059786
mmu-miR-664-5p	50	45	12.24998996	11.73287834	-0.062223584	Down	0.837886	1.014673065
mmu-miR-3473a	72	65	17.63998554	16.94749094	-0.057777679	Down	0.818252	0.999738103
mmu-miR-486a-5p	31	28	7.594993772	7.300457634	-0.057061879	Down	0.884694	1.054044996
mmu-miR-744-5p	3217	2906	788.1643537	757.6832102	-0.056901723	Down	0.1230478	0.428877514
mmu-miR-674-5p	238	215	58.30995219	56.05708541	-0.056845404	Down	0.676874	0.909297448
mmu-miR-499-3p	116	105	28.4199767	27.37671613	-0.053955968	Down	0.783754	0.978798969
mmu-miR-196a-5p	3888	3521	952.5592189	918.0325475	-0.053263482	Down	0.112262	0.404523034
mmu-miR-30e-5p	5691	5155	1394.293857	1344.066397	-0.052930242	Down	0.056172	0.244176245
mmu-miR-7668-3p	11	10	2.69499779	2.607306298	-0.047724014	Down	0.94826	1.02296816
mmu-miR-1191a	88	80	21.55998232	20.85845038	-0.047724014	Down	0.833316	1.009776721
mmu-miR-5120	23	21	5.634995379	5.475343226	-0.041465023	Down	0.92995	1.061139375
mmu-miR-30c-5p	29294	26792	7177.024115	6985.495034	-0.039023411	Down	0.001356746	0.010320961
mmu-miR-8099	12	11	2.939997589	2.868036928	-0.035751372	Down	0.960522	0.966572532
mmu-miR-293-5p	12	11	2.939997589	2.868036928	-0.035751372	Down	0.960522	0.966065411
mmu-miR-7050-5p	12	11	2.939997589	2.868036928	-0.035751372	Down	0.960522	0.965558822
mmu-miR-96-3p	60	55	14.69998795	14.34018464	-0.035751372	Down	0.897826	1.062427433
mmu-miR-98-5p	5194	4762	1272.528957	1241.599259	-0.035498884	Down	0.219578	0.602190309
mmu-miR-423-5p	5441	4995	1333.043907	1302.349496	-0.033607641	Down	0.234032	0.630111438
mmu-miR-504-5p	37	34	9.064992567	8.864841413	-0.032211015	Down	0.929508	1.061266728
mmu-miR-145a-5p	50	46	12.24998996	11.99360897	-0.030514724	Down	0.921256	1.063884188
mmu-miR-503-3p	76	70	18.61998473	18.25114409	-0.028864987	Down	0.906806	1.061261967
mmu-miR-7243-5p	13	12	3.184997388	3.128767558	-0.025697708	Down	0.97175	0.97480102
mmu-miR-8105	14	13	3.429997187	3.389498187	-0.017135694	Down	0.982116	0.983655367
mmu-miR-188-5p	45	42	11.02499096	10.95068645	-0.009756164	Down	0.978438	0.980483871
mmu-miR-1981-3p	15	14	3.674996987	3.650228817	-0.009756164	Down	0.991752	0.991752
mmu-miR-345-3p	228	213	55.85995419	55.53562415	-0.008400884	Down	0.952656	1.0259784
mmu-miR-3068-5p	302	283	73.98993933	73.78676823	-0.003966987	Down	0.974588	0.977136609
